# Supplementary material for: Impact of polygenic risk communication: an observational mobile application-based coronary artery disease study
Source: NPJ Digit Med. 2022 Mar 11;5:30. doi: 10.1038/s41746-022-00578-w (PMC8917120; doi:10.1038/s41746-022-00578-w)
Supplement: Supplementary file 2 — Supplemental Tables S1-S4. [file 41746_2022_578_MOESM2_ESM.xlsx]

## Sheet: Stable 1- Raw Study Data
Record ID	Score_2	Score _1	score_no_version	Date_6mo_Survey	CADFollowUpSurveyTask.OtherCADQuestion	CADFollowUpSurveyTask.BloodPressureMedicationChangeQuestion	CADFollowUpSurveyTask.TotalLDLCholesterol	CADFollowUpSurveyTask.BloodPressureMedicationQuestion	CADFollowUpSurveyTask.WeightQuestion	CADFollowUpSurveyTask.Statin	CADFollowUpSurveyTask.CigarettesQuestion	CADFollowUpSurveyTask.TotalHDLCholesterol	CADFollowUpSurveyTask.ActivityQuestion	CADFollowUpSurveyTask.StrokeQuestion	CADFollowUpSurveyTask.DiastolicBloodPressureQuestion	CADFollowUpSurveyTask.HeartAttackQuestion	CADFollowUpSurveyTask.DiabetiesQuestion	CADFollowUpSurveyTask.BloodPressureQuestion	CADFollowUpSurveyTask.TotalCholesterol	CADFollowUpSurveyTask.PreciseTotalCholesterol	CADFollowUpSurveyTask.AdditionalCADTestingQuestion	CADFollowUpSurveyTask.Medications	CADFollowUpSurveyTask.StatinMedicationChangeQuestion	CADFollowUpSurveyTask.CholesterolMedicationChangeQuestion	CADFollowUpSurveyTask.SmokingQuestion	CADFollowUpSurveyTask.VigorousActivityQuestion	CADFollowUpSurveyTask.PreciseTotalLDLCholesterol	CADFollowUpSurveyTask.Physician	CADFollowUpSurveyTask.SystolicBloodPressureQuestion	CADFollowUpSurveyTask.PreciseTotalHDLCholesterol	PhenoDate	PhenotypeSurveyTask.DiastolicBloodPressureQuestion	PhenotypeSurveyTask.PreciseTotalCholesterol	PhenotypeSurveyTask.BloodPressureMedicationQuestion	PhenotypeSurveyTask.RacialQuestion	PhenotypeSurveyTask.BloodPressureQuestion	PhenotypeSurveyTask.PreciseTotalLDLCholesterol	PhenotypeSurveyTask.RelativeBloodPressureQuestion	PhenotypeSurveyTask.StrokeQuestion	PhenotypeSurveyTask.RelativeStatinQuestion	PhenotypeSurveyTask.Statin	PhenotypeSurveyTask.CigarettesQuestion	PhenotypeSurveyTask.TotalHDLCholesterol	PhenotypeSurveyTask.WeightQuestion	PhenotypeSurveyTask.OtherCADQuestion	PhenotypeSurveyTask.HeightQuestion	PhenotypeSurveyTask.PreciseTotalHDLCholesterol	PhenotypeSurveyTask.SmokingQuestion	PhenotypeSurveyTask.DiabetiesQuestion
6f89793a-d0f5-4053-92ae-fa082ad2e198	0.144937	0.197688		2020-06-12	no	no_change	moderate	no	260	1		moderate	0	0	98	0	no	moderate	moderate		no	0	decrease_use	decrease_use	0	0		1	143		2019-02-05			no	white	moderate		yes		yes	1		high	246		74		0	no
fb4f895a-b142-40dc-8194-d43a4bc93b2c	0.965655	0.865436		2020-03-07	no	no_change	moderate	no	200	1		moderate	30	0		0	yes	normal	moderate		yes	0	decrease_use	decrease_use	0	30		0			2019-06-15	86	153	no	white	normal		yes		yes	1		normal	200		70	35	0	yes
1b68fe50-492e-4092-9bcb-97f5684aeefe	0.428792	0.021251		2020-11-19	no	no_change	moderate	no	155	1		normal	25 days out of 30	0	87	0	no	moderate	moderate	209	no	0	decrease_use	decrease_use	0	20 days out of 30	149	1	140	52	2018-11-28	83	168	no	white	moderate		unknown		yes	1		normal	160		70	43	0	no
fc99d66b-478b-477f-af5a-82d380523404	0.841278	0.322622		2020-09-07	no	no_change	unknown	no	135	1		unknown	30	0	70	0	no	low	normal	160	no	0	decrease_use	decrease_use	0	5		0	100		2019-05-13	60	199	no	white	normal		yes		yes	1		unknown	131		64		0	no
4c44870f-f469-480f-9da2-7d8b0e5b7b73	0.705126	0.581102		2018-09-09		decreased_use		1	182	1	0		0		60		0	high	unknown			1	decreased_use	no_change	0	0		0	160		2018-02-12			yes	white	normal		yes		yes	1		unknown	169		61		0	no
d3e379dd-08f3-4567-a30f-ec47d39787d1	0.462297	0.940788		2020-11-24	no	no_change	normal	no	163	1		high	30	0	65	0	no	normal	normal	125	no	0	increase_use	increase_use	0	15	70	1	118	85	2017-11-14	70	215	no	white	normal		yes		yes	0		high	161		71	90	0	no
d73a8caf-ff59-4610-982b-637ffe1b7d36	0.400197	0.690163		2020-01-08	no	no_change	high	no	168	1		normal	30	0	75	0	no	normal	moderate	255	no	0	increase_use	no_change	0	30	180	1	130	47	2019-07-22	75	255	no	white	normal		unknown		unknown	1		normal	168		72	49	0	no
fb5eac9b-f896-4355-bd88-c41fd4c4d7c4	0.977794	0.944713		2020-07-24	no	no_change	unknown	no	165	1		unknown	5	0	80	0	no	normal	unknown		yes	0	increase_use	increase_use	0	70		1	120		2019-07-05	80	240	no	white	normal		unknown		yes	0		normal	169		72	51	0	no
8cdf0cec-a0f0-432f-8ece-5939083924c8	0.320868			2020-09-04	no	increase_use	normal	yes	198	1		low	55	0	76	0	no	normal	normal	120	no	0	increase_use	increase_use	0	55	65	1	108	37	2019-10-03		164	yes	white	high		yes		unknown	0		unknown	185		72		0	no
3327eded-804a-4c94-b748-e02661c8d153	0.959611	0.865552		2020-10-21	no	no_change	normal	no	210	1		normal	20	0	78	0	no	normal	normal	151	yes	0	increase_use	increase_use	0	18	87	1	123	40	2020-04-28		151	no	"white"	normal	87	yes	0	yes	1		normal	216	no	76	40	0	no
b7f7223b-b435-4835-8b98-d224ecdb355a	0.944403	0.587964		2020-04-09	no	increase_use	normal	no	271	1		normal	500	0	80	0	no	normal	low	130	yes	0	increase_use	increase_use	0	0		1	120		2019-10-03	80		no	white	normal		yes		no	1		unknown	275		76		0	no
300fdb7f-046e-4a7f-afd7-268cce39d391	0.92912	0.865898		2020-03-01	no	no_change	moderate	no	215	1		moderate	120	0	80	0	no	normal	moderate		no	0	increase_use	increase_use	0	12		0	120		2019-05-22			no	white	normal		yes		no	0		unknown	240		72		0	no
ac9f3ebe-2e44-4c0c-9135-d955256cef0f	0.068446	0.206391		2020-12-22	no	no_change	normal	no	209	1		high	17	0		0	no	normal	normal		no	0	increase_use	no_change	0	4		0			2019-03-09	68	158	no	white	normal		yes		yes	1		high	216		75	66	0	no
b195e3fb-890f-48d5-8c95-7b1b2b14e238	0.60414	0.701196		2020-03-04	no	no_change	normal	no	190	1		normal	30	0	80	0	no	normal	normal	133	yes	0	increase_use	no_change	0	15	27	1	120	93	2019-05-03	80	229	no	white	normal		no		yes	0		high	190		74	229	0	no
4bbde7b1-ef7f-42c2-9b96-c6b5d7fb30a1	0.271452	0.313148		2020-01-21	no	no_change	normal	no	190	1		moderate	10	0		0	no	moderate	moderate	182	no	0	increase_use	increase_use	0	17	2.13	1		4	2019-08-06	85		no	white	moderate		yes		yes	1		unknown	188		69		0	no
afd533b4-d9cf-4621-8b23-98c34a05508f	0.871379	0.802812		2020-09-02	no	no_change	moderate	no	172	1		low	1800	0	71	0	no	normal	high	232	no	1	increase_use	increase_use	0	0		1	121		2018-05-20	68		no	white	normal		yes		yes	1		unknown	170		68		0	no
8b46716f-843e-435f-911e-16abe66d39e7	0.459738	0.130511		2020-04-07	no	no_change	moderate	no	148	1		high	30	0		0	no	normal	moderate	255	no	0	increase_use	no_change	0	30	170	0		70	2019-08-07		154	no	white	normal		yes		unknown	1		normal	153		70	68	0	no
2b77a8e5-6392-4f62-9cdf-607709bc8ee1	0.390738	0.101047		2019-12-29	no	increase_use	moderate	yes	140	1		high	240	0		0	yes	normal	moderate		yes	1	increase_use	increase_use	0	16		1	120	90	2019-04-01	68	209	yes	white	normal		unknown		unknown	1		high	143		69	117	0	yes
d4db6dd6-7346-4d93-a8da-673964aa4383	0.995513	0.906998		2018-11-02		no_change		0	161	1		unknown	3		80		0	normal	normal	35		1	increased_use	increased_use	0	0		1	120		2017-10-25	80	189	no	white	normal		yes		yes	1		normal	174		71	45	0	no
8094a0b8-5e2a-499f-ab02-922ff19ca2a3	0.186522	0.561215		2018-07-29		no_change		0	164	1	0	high	20		70		0	normal	high	290		0	increased_use	no_change	0	12		0	105	290	2017-10-31	79	190	yes	white	normal		yes		yes	0		high	160		70	120	0	no
61abf140-9acd-45ae-ba40-18d273410603	0.146238	0.11549		2020-05-02		no_change		0	280	1			30		110		0	moderate	high			1	increased_use	increased_use	0	30		1	160		2018-01-08			no	white	normal		no		no			normal	260		68		0	no
7cb758ea-a671-4308-b51f-6a2176e614cc	0.933048	0.732599		2019-12-11		no_change		1		1	0	high					1	normal	high			0	increased_use	no_change	0			0		204	2019-05-16	70	189	yes	white	normal		yes		yes	1		moderate	225		68	54	0	yes
8158493b-3b59-4074-b40c-d4678aaaf935	0.429602	0.206905		2019-11-26		no_change		1	230	1		high	20		100		0	high	high	202		0	increased_use	no_change	0	20		1	138		2019-05-08	84	233	yes	white	moderate		yes		no	0		moderate	225		76	43	0	no
dee6c5d5-8a94-48e5-b8d3-dee12d904069	0.593257		0.517318	2018-02-06		no_change		1	108	1	0	high	15		75		0	normal	high	300		0	no_change	no_change	0	0		1	120	300	2017-08-10	80	300	yes		moderate		unknown		unknown	TRUE		high	105		61	90	FALSE	no
c8a225c2-9549-421a-9214-5c7da7b67ab6	0.498096	0.69414		2018-06-14		no_change		0	185	0		normal	20		70		0	normal	normal	150		0	no_change	no_change	0	20		1	115		2017-10-12	72	184	no	white	normal		yes		yes	0		normal	184		69	88	0	no
86b3145c-79f8-4c8d-af49-a68cc23b5777	0.423093	0.592661		2020-06-11	no	no_change	unknown	no	225	1		unknown	10	0		0	no	unknown	unknown		no	0	no_change	no_change	0	0		0			2017-10-17			no	white	unknown		yes		yes	1		unknown	220		69		0	no
10829cc4-cfa0-4be9-a6c4-12f1a6937136	0.190129	0.515074		2019-07-12		no_change		0	165	0		normal	15				0	normal	normal			0	no_change	no_change	0	10		0			2017-10-25			no	white	normal		yes		yes	0		normal	170		70		0	no
70bad6b3-e4ad-4bea-88f7-2a1fd509416a	0.203481	0.137066		2019-02-25		no_change		1	210	1	0	unknown	3		80		0	normal	normal	140		0	no_change	no_change	0	0		0	125		2017-10-27	78	151	yes	white	normal		yes		yes	1		moderate	210		69	38	0	no
436c5a36-352d-49c5-95fe-78ec2fcede45	0.229847	0.797351		2018-11-14		no_change		0	180	0	0						0	normal	normal			0	no_change	increased_use	0			0			2017-11-01	70	123	no	white	normal		yes		yes	0		normal	156		74	45	0	no
896ce671-c710-4d9b-b0b9-3a0b87665273	0.624741	0.82918		2019-01-05		no_change		0	200	0		unknown	4		78		0	normal	unknown			0	no_change	no_change	0	0		0	114		2017-11-03			unknown	white	unknown		unknown		no	0		unknown	209		5		0	no
9fabaf36-7d84-478f-b2e9-13967059977a	0.974593	0.978965		2019-03-16		no_change		0	165	0	50	normal	25		76		0	normal	normal			0	no_change	no_change	0	5		0	118		2017-11-05	80		no	white	normal		yes		unknown	0		unknown	165		72		0	no
ecd70841-0c02-4b2e-8f1b-6df6960616f4	0.234091	0.216391		2018-06-21		no_change		1	250	0		unknown	10		80		0	moderate	unknown			0	no_change	no_change	0	3		0	130		2017-11-09	80		yes	white	moderate		unknown		unknown	0		unknown	265		70		0	no
7666de29-7082-4b73-b0ef-42706dfd8d40	9.2e-05	0.242096		2018-07-18		no_change		0	154	0	0	normal	30		78		0	normal	normal	215		0	no_change	no_change	0	18		0	115	215	2017-11-02	72	220	no	asian,white	normal		yes		unknown	0		high	153		68		0	no
ad166e53-e605-4395-b3cc-a3f564ad582f	0.126158	0.418917		2018-05-23		no_change		0	208	1	0	normal	12		65		0	normal	normal	200		0	no_change	no_change	0	0		0	111	200	2017-11-12	77	182	no	white	normal		no		unknown	1		normal	203		71	76	0	no
53b9c0f6-a568-4694-8f30-1255e82c21c9	0	0.216951		2018-10-29		no_change		1	205	0	0	normal	25		65		0	normal	normal	157		1	no_change	increased_use	0	2		1	130	157	2017-11-13	65	210	yes	white	normal		yes		unknown	0		normal	210		73	210	0	no
c6b26c3c-35b3-4a66-ac15-440bf6f99af9	0.368127	0.724805		2018-10-18		no_change		1	165	1			20		75		0	normal	normal			0	no_change	no_change	0	5		1	125		2017-11-15	80		yes	white	high		yes		yes	1		normal	185		69		0	no
ad6f8ce5-f7f2-4a93-9c91-c63a6dcc89a5	0.354855	0.745844		2018-10-20		no_change		1	333	1	0		0				0	high	high			0	no_change	no_change	0	0		0			2017-11-26			yes	white	high		yes		yes	1		unknown	334		72		0	unknown
16142c35-51a6-4331-8e1d-c2e31ad04723	0.871938	0.76544		2019-07-01		no_change		0	200	1							0		unknown			0	no_change	no_change	0			0			2017-11-22		126	no	white	unknown		unknown		unknown	1		high	190		68	67	0	no
34aa8615-f015-40ca-a964-059a37d34076	0.172311	0.679243		2020-12-20	no	no_change	normal	no	170	0		normal	25	0	64	0	no	normal	normal	166	unknown	0	no_change	no_change	0	15	97	0	120	58	2017-12-05	70	154	no	white	normal		yes		yes	0		normal	170		68	56	0	no
fda7774a-c1fc-4a6d-af12-00f98985b324	0.661933	0.793553		2019-06-09		no_change		0	187	0	0		4				0	normal	normal			0	no_change	no_change	0	4		0			2017-12-22			no	white	normal		yes		yes	0		unknown	182		73		0	no
79f32e3a-b0ed-472c-bd42-c6c2d207dd6e	0.131253	0.715461		2020-01-11		no_change		0	159	0	159	normal	25		70		0	normal	normal	190		0	no_change	no_change	1			0	120	190	2017-12-24	65	238	no	white	normal		unknown		unknown	0	150	high	148		72	72	1	no
ea5787ff-0fc3-4775-b808-3bf454b83c4f	0.517306	0.514439		2018-09-20		no_change		0	236	1	0	high	27		66		0	moderate	moderate	143		0	no_change	no_change	0	27		0	128	143	2017-12-27	73	165	no	white	high		unknown		unknown	1		moderate	240		74	47	0	no
4f13674d-52af-4a98-9752-f99df9a2b664	0.732444	0.696856		2019-07-22		no_change		0	182	0	0	unknown	30				0	unknown	unknown			0	no_change	no_change	0	25		0			2017-12-28			no	white	unknown		unknown		unknown	0		unknown	178		74		0	no
eb99e924-bc24-4d57-a5ba-f645cf5897b7	0.539203	0.23097		2018-05-22		no_change		1	160	1	0		21		70		0	normal		112		0	no_change	no_change	0	21		0	120	112	2017-09-28	70		yes	white	normal		yes		yes	1		unknown	168		70		0	no
ad24edba-c608-4b9b-b4e3-76d01a80d9c7	0.969959	0.634342		2019-01-27		no_change		0	184	0	0	normal	31		68		0	normal	normal	126		0	no_change	no_change	0	12		1	128	126	2017-12-29		176	no	white	normal		yes		yes	0		normal	178		73	68	0	no
1c297d28-d421-45e0-8e8a-208fafec8ee0	0.02838	0.142591		2019-06-22		increased_use		1	230	0	0	normal	15		76		0	moderate	normal	136		0	no_change	no_change	0	0		0	123	176	2018-01-01	80		no	white	normal		yes		unknown	0		unknown	226		68		0	no
463bb1af-caf9-46cb-bb01-47b72696cc37	0.886233	0.440169		2018-05-19		no_change		1	235	0		normal	3		120		0	normal	normal			0	no_change	no_change	0			0	120		2017-10-26	60	170	yes	white	normal		yes		yes	1		moderate	225		71	39	0	no
461540cd-1ba5-4108-b64f-aa2919223cd6	0.631912	0.775208		2018-09-02		no_change		0	128	0	0	normal	20		55		0	normal	normal	205		0	no_change	no_change	0	10		0	118	205	2018-01-24	70	187	no	white	normal		yes		yes	0		normal	128		67	81	0	no
4136ca20-d153-4479-b15e-2b784b926174	0.754646	0.861543		2019-10-21		no_change		0	324	0	0	normal	0		91		0	moderate	normal			0	no_change	no_change	0	0		1	158		2019-01-07			no	white	normal		yes		yes	0		normal	317		69		0	no
1774f41f-3227-4364-ab89-714c43026b88	0.056989	0.387528		2020-12-11	no	no_change	low	no	160	1		low	5	0	80	0	no	normal	moderate		no	0	no_change	no_change	0	5		1	120		2019-06-18	80	223	no	white	normal		yes		yes	1		moderate	170		67	57	0	no
752f532b-68e0-4431-b5cc-6f22a9cb85fd	0.233198	0.349159		2020-02-16	no	no_change	moderate	no	190	0		moderate	10	0	84	0	no	normal	high	207	no	0	no_change	no_change	0	10		0	120		2019-07-03	79		no	white	normal		yes		no	0		unknown	185		70		0	no
5a412df7-d983-4870-a1a0-630f08b4c65c	0.125314	0.012963		2020-03-24	no	no_change	normal	no	134	0		normal	28	0		0	no	normal	normal		no	0	no_change	no_change	0	28		0			2019-07-03	80		no	asian,white	normal		yes		yes	0		unknown	165		68		0	no
670c32d2-7111-4200-aa35-6fc30547f69b	0.058345	0.103642		2019-12-21	no	no_change	moderate	no	200	1		low	12	0	90	0	no	moderate	moderate	169	no	0	no_change	no_change	0	12	162	1	135	43	2019-07-04	80	159	no	white	moderate		unknown		yes	1		normal	200		70	40	0	no
34e0f8ba-32f3-4e2b-a93b-6d889bcdcf54	0.708904	0.34197		2020-10-03	no	no_change	normal	no	195	0		normal	100	0		0	no	moderate	normal		no	0	no_change	no_change	0	0		0			2019-07-04			no	white	normal		unknown		unknown	0		normal	180		69		0	no
0db40af3-3adf-4293-8127-6a47428cce94	0.010316	0.014025		2020-02-02		no_change																	no_change	no_change				0			2019-07-04			no	white	unknown		yes		yes	0		unknown	112		61		0	no
74010c25-8bfa-4bee-96b0-e60e96d6e3d1	0.332934	0.65228		2020-10-26	no	no_change	moderate	no	224	0		low	45	0	82	0	no	moderate	high		yes	1	no_change	no_change	0	45		1	176		2019-07-11			no	white	normal		unknown		yes	0		normal	222		71		0	no
2191f483-6bb5-451c-9324-c150f7d86cd4	0.527032	0.958138		2019-12-23	no	no_change	unknown	no	206	0		normal	90	0		0	no	normal	normal		no	0	no_change	no_change	0	60		0			2019-07-05			no	white	normal		unknown		yes	0		normal	210		72		0	no
73ed6efe-e1dc-4078-8622-b8cfaccd469c	0.238263	0.349901		2020-05-11	no	no_change	unknown	no	165	0		normal	30	0	80	0	no	normal	normal		no	0	no_change	no_change	0	25		0	120	52	2019-07-05	80	172	no	white	normal		yes		yes	0		normal	165		71	53	0	no
37e0745b-2a64-4a15-8fff-b5cdf33b5049	0.186528	0.019763		2020-12-22	no	no_change	normal	yes	230	0		normal	20	0	80	0	no	moderate	normal		no	0	no_change	no_change	0	300		0	130		2019-07-06	80		no	white	normal		unknown		no	0		unknown	253		75		0	no
96e55f06-b0c9-41b3-9763-431cfa003343	0.176372	0.046447		2019-12-31	no	no_change	moderate	no	196	0		high	250	0	70	0	no	low	normal	195	no	0	no_change	no_change	0	125	129	1	110	51	2019-07-09	70	198	no	white	normal		yes		unknown	0		high	202		73	52	0	no
cca28d93-32e1-4b86-9768-f7796ff2a383	0.009287	0.043522		2020-06-05	no	decrease_use	moderate	yes	184	0		moderate	200	0	101	0	no	moderate	moderate		no	0	no_change	no_change	0	100		0	145		2019-07-10	76	263	yes	white	normal		yes		yes	0		moderate	180		69	62	0	no
4518d6e3-529e-447d-9584-3dd96e7e11c0	0.728008	0.231157		2020-02-22	no	no_change	high	no	165	0		moderate	2	0		0	no	normal	high	224	no	0	no_change	no_change	0	0	153	0		56	2019-07-09			no	white	moderate		unknown		yes	0		moderate	160		71		0	no
5fd32425-bf2c-4129-b5ff-11ee35a4cf9d	0.95053	0.978202		2020-09-06	no	no_change	low	no	230	1		moderate	15	0	80	0	no	normal	low	140	no	1	no_change	no_change	0	10	95	0	130	50	2019-07-12	85	220	no	white	normal		yes		unknown	1		moderate	230		73	45	0	no
04f19060-555c-4dc8-8e23-802d8d919453	0.04243	0.071294		2020-11-20	no	decrease_use	unknown	yes	182	1		unknown	20	0	90	0	no	moderate	moderate	200	no	0	no_change	no_change	0	15		0	130		2019-07-12	90	182	no	white	moderate		yes		yes	1		high	185		73	72	0	no
3636a51a-f9b0-4b65-a8ae-3da092fc5ac6	0.396785	0.440307		2020-09-29	no	no_change	normal	no	160	0		normal	45	0	60	0	no	normal	normal		unknown	0	no_change	no_change	0	10		0	110		2019-07-13	65		no	white	normal		unknown		unknown	0		unknown	138		66		0	no
c8fe5447-1f28-415c-aa5a-dd3c7c9974d1	0.038436	0.049686		2020-12-22	no	no_change	high	no	171	0		low	30	0	70	0	no	normal	normal	263	no	0	no_change	no_change	0	10	175	0	110	76	2019-07-15	80	213	no	white	moderate		unknown		yes	0		moderate	176		73	60	0	no
1254835e-a64d-4e69-9dfc-2fbaf58b0c45	0.658251	0.847648		2020-05-03	no	no_change	low	no	170	0		high	25	0	67	0	no	normal	normal	74.5	no	0	no_change	no_change	0	15	36	0	110	32	2019-07-17	71	86	no	white	normal		unknown		unknown	0		normal	165		68	34	0	no
f426ad2a-272d-4eae-a282-92eee8f2baf4	0.229784	0.496283		2020-11-20	no	no_change	normal	no	210	0	10	moderate	1000	0	82	0	no	normal	normal		no	0	no_change	no_change	1	400		0	115		2019-07-21	76		no	white	normal		no		no	0	10	moderate	205		72		1	no
aa8dbdd1-796e-4aa7-9aa7-3f8b4a1ab1d5	0.379082	0.343879		2020-12-11	no	no_change	low	yes	168	1		low	7	0		1	no	normal	low		no	0	no_change	no_change	0	3	83	0	110	58	2019-07-24	78		no	white	high		yes		no	0		unknown	168		71		0	no
c2d49224-f612-4cfc-881f-524b59d4369d	0.670715	0.898562		2020-02-14	no	no_change	high	no	200	0		normal	60	0		0	no	normal	high		yes	0	no_change	no_change	0	0		0			2019-08-07	75	248		white	normal		yes		no	0		normal	200		72	40	0	no
08366137-44e2-4834-b10f-3aa5b8771144	0.155339	0.19925		2020-01-27		no_change			140										unknown				no_change	no_change				0			2019-08-09			no	white	unknown		unknown		unknown	0		unknown	140		67		0	no
33845fb1-a160-4f66-ac73-7aa75778bc7b	0.043444	0.162416		2020-04-28	no	no_change	unknown	no	125	0		unknown	0	0		0	no	low	normal		no	0	no_change	no_change	0	0		0	107		2019-08-13	59	176	no	white	normal		yes		yes	0		normal	120		62	57	0	no
31a61831-a0a0-4eb2-8c81-37864761a842	0.012237	0.177107		2020-04-01	no	no_change	normal	no	200	0		normal	1000	0	70	0	no	normal	normal	166	no	0	no_change	no_change	0	1000	92	0	110	63	2019-08-14	68	166	no	white	normal		yes		unknown	0		moderate	196		73	63	0	no
084b0a9c-0cea-4c97-9d39-f587a1419858	0.963396	0.964435		2020-05-08	no	no_change	high	no	130	0		high	30	0	70	0	no	normal	moderate	5.6	yes	0	no_change	no_change	0	30		1	115		2019-07-29	80	49	no	white	normal		yes		yes	0		normal	145		6		0	no
2f95ba28-6abb-44ec-9f2c-54c44d11247a	0.246179	0.531256		2020-04-08	no	no_change	unknown	no	172	0		unknown	60	0	65	0	no	low	low		no	0	no_change	no_change	0	20		0	105		2019-08-27	65	182	no	white	moderate		unknown		no	0		moderate	172		71	77	0	no
4301c1d8-fae0-4769-a26d-9605a1758797	0.981744	0.938473		2020-12-20	no	no_change	normal	yes	249	1		normal	20	0	80	0	no	moderate	normal	174	no	0	no_change	no_change	0	5		0	122		2019-09-26	78	177	yes	white	normal		yes		yes	1		normal	240		71	24	0	no
40127752-b6ca-43d2-9d77-736d203ffe33	0.194963	0.367769		2020-09-10	no	no_change	normal	no	130	0		normal	10	0	65	0	no	normal	normal	151	no	0	no_change	no_change	0	5	75	0	100	69	2019-09-30	70		no	white	normal		no		no	0		unknown	130		66		0	no
76e8a8d2-c3fc-476e-bff6-60bd0023d08a	0.101792	0.230251		2020-08-18	no	no_change	moderate	yes	222	0		moderate	30	0	70	0	no	normal	moderate		no	0	no_change	no_change	0	25		0	120		2019-10-02	70		yes	white	normal		no		yes	0		unknown	215		68		0	no
0d102090-652a-4585-aed4-717d80833cc8	0.428976	0.53105		2020-12-01	no	no_change	normal	yes	185	1		normal	20	0	80	0	no	normal	normal	91	yes	1	no_change	no_change	0	10	31	0	120	44	2019-10-02			yes	white	normal		unknown		unknown	1		unknown	185		71		0	no
3f0ad60c-1013-4c94-947f-420a5aca21b5	0.106561	0.089766		2020-12-20	no	no_change	low	no	175	0		high	1650	0	70	0	no	normal	normal	190	no	0	no_change	no_change	0	750	45	0	110	115	2019-10-08	80	185	no	white	normal		yes		yes	0		normal	180		68		0	no
82944ab2-cfdf-4faf-9a26-3d9d209c02da	0.83734	0.737471		2021-01-03	no	no_change	normal	no	155	0		low	30	0	75	0	no	low	low	181	no	0	no_change	no_change	0	22	96	1	115	72	2019-10-11	75		no	white	normal		no		no	0		moderate	154		73		0	no
002e1dd8-5939-420c-951d-70cf64e60969	0.457141	0.714246		2020-10-12	yes	no_change	normal	no	265	1		normal	600	0		1	no	normal	normal		no	0	no_change	no_change	0	200		0			2019-10-26	75	72	yes	white	normal		no		yes	1		normal	254		74	23	0	no
ba61f14b-32a1-444b-9dc3-8dd57cc4f9de	0.146178	0.341589		2020-09-06	no	no_change	moderate	no	200	1		high	30	0	83	0	no	normal	moderate	200	no	0	no_change	no_change	0	7	130	1	125	54	2019-11-06			no	white	normal		no		yes	1		high	204		67		0	no
01041d01-04df-4a63-ab3d-99c1c0226c5b	0.651632	0.795322		2020-12-11		no_change	moderate	yes	175	0		low	20		66		no	moderate	moderate	261	yes	0	no_change	no_change	0		175	0	130	34	2019-05-11	60	220	yes	white	moderate		unknown		unknown	0		moderate	182		71		0	no
6fc47387-f1b4-45c1-9f85-7672662febea	0.623126	0.228494		2020-11-24	no	no_change	normal	no	160	0		normal	1200	0	78	0	no	normal	normal	188	no	0	no_change	no_change	0	300	110	0	122	57	2019-12-12		188	no	asian	normal		no		no	0		normal	169		67	57	0	no
c3047f73-f691-494a-9320-0343ddda669e	0.432376	0.709494		2020-12-11	no	no_change	normal	no	130	0		normal	5	0	70	0	no	normal	normal		no	0	no_change	no_change	0	0		0	110		2020-12-11	70		no	"white"	normal		yes	0	yes	0		normal	130	no	64		0	no
75495df4-08f5-4314-912b-9ddcdb7e50df	0.27377	0.383317		2020-12-01	no	no_change	moderate	no	177	1		moderate	25	0	72	0	no	normal	moderate	171	no	1	no_change	no_change	0	5	81	0	120	73	2019-12-13	70	167	no	white	normal		no		yes	1		normal	167		73	82	0	no
56be3209-39ed-4572-a1cc-33d54239147b	0.241652	0.119952		2021-01-16	no	no_change	normal	no	145	0		normal	70	0		0	no	low	moderate	250	no	0	no_change	no_change	0	0		1	98		2019-12-13		188	no	white	normal		yes		unknown	0		moderate	150		70	72	0	no
e0df80a6-4d4f-4857-adbd-f964957b1634	0.51608			2020-12-11	no	no_change	normal	no	180	0		normal	8	0		0	no	normal	normal		no	0	no_change	no_change	0	6		0			2019-12-29	76		no	"white"	normal		yes	0	no	0		normal	175	no	70		0	no
2407f233-e1b4-43be-9204-c70eb8c40640	0.350976			2020-12-21	no	no_change	normal	no	160	0		normal	12	0	64	0	no	normal	normal	108	no	0	no_change	no_change	0	0	51	0	102	47	2019-12-31	59	124	no	"white"	normal	54	unknown	0	no	0		normal	155	no	73	54	0	no
30023cee-c3d0-4bf8-b92e-d69e8648b4f0	0.099432			2020-12-20	no	no_change	low	no	178	0		high	25	0	72	0	no	normal	normal	190	no	0	no_change	no_change	0	16	110	0	118	70	2019-12-31	72	155	no	"white"	normal	90	yes	0	yes	0		high	180	no	68	65	0	no
ea466523-1503-47c4-975c-d4591f8d1698	0.326918	0.441779		2020-10-26	no	no_change	normal	no	211	0		normal	30	0		0	no	normal	normal		no	0	no_change	no_change	0	90		0			2019-07-22			no	white	normal		no		yes	0		normal	188		70		0	no
95c2a98a-ce3e-4629-a33a-e03e516224d3	0.851839			2020-12-13	no	no_change	unknown	no	275	0		unknown	50	0		0	no	normal	normal		no	0	no_change	no_change	0	10		0			2020-01-05			no	"white"	moderate		yes	0	yes	0		normal	330	no	72		0	no
96f63b5d-217d-461d-b436-81c1f85c68a7	0.552191			2020-07-24	no	no_change	normal	no	231	0		normal	10	0	93	0	no	normal	normal	170	yes	0	no_change	no_change	0	5	106	1	120	60	2020-01-08	86	177	no	"white"	moderate	106	yes	0	yes	0		normal	220	no	66	60	0	no
3c5771a0-6aaf-44a7-9c1c-c31874b17526	0.083576			2020-08-18	no	no_change	normal	no	198	0		normal	25	0	70	0	no	normal	normal		no	0	no_change	no_change	0	15	91	1	106	43	2020-01-21	70		no	"white"	normal		no	0	no	0		unknown	200	no	70		0	no
494299ee-71e4-4d23-a1d8-c77f26baf9b2	0.562149			2020-08-21	no	no_change	unknown	no	150	0		unknown	12	0		0	no	moderate	moderate		no	0	no_change	no_change	0	5		0			2020-01-27	69		no	"white"	low		yes	0	unknown	0		unknown	150	no	62		0	no
c0ed6937-3e0b-4874-8ed6-dac2b6df5576	0.296083			2020-07-20	no	no_change	normal	no	205	1		moderate	288	0		0	no	normal	normal	150	no	0	no_change	no_change	0	100	101	0		49	2019-12-19			no	white	normal		no		yes	1		moderate	210		73		0	no
b00ed72c-7141-4cd1-8b89-817d6c9b1878	0.322813			2020-12-04	no	no_change	unknown	no	175	0		unknown	2000	0		0	no	unknown	unknown		no	0	no_change	no_change	0	50		0			2019-12-27			no	"white"	unknown		yes	0	yes	0		unknown	175	no	76		0	no
1232017d-76ef-4ae9-a9c0-2d8a6bd908c8	0.958595			2020-07-26	no	increase_use	normal	yes	178	0		normal	12	0	97	0	no	high	low	110	yes	0	no_change	increase_use	0	30		1	145		2020-02-04	100		yes	"decline"	high		yes	0	yes	0		normal	176	no	65		0	no
2e58347c-767c-4a53-bd57-8b49d8a39bd0	0.992273			2020-08-13	no	no_change	normal	no	126	0		high	20	0	70	0	no	normal	normal		yes	0	no_change	no_change	0	5	123	1	110	94	2020-02-05	70	215	no	"white"	normal	115	yes	0	yes	0		normal	125	no	65	90	0	no
67a5aaa6-d18e-49ee-862f-85d3421c0c67	0.383322			2020-08-12	no	no_change	unknown	no	204	0		unknown	10	0	78	0	no	moderate	unknown		no	0	no_change	no_change	0	4		0	130		2020-02-07			no	"white"	moderate		yes	0	yes	0		unknown	205	no	62		0	no
c113f73e-bf30-44d0-89d8-4534b9534ec5	0.490497	0.572556		2020-02-13	no	no_change	moderate	no	200	1		high	15	0	70	0	no	normal	moderate	164	no	0	no_change	no_change	0	8	88	1	110	77	2019-08-02	62	164	no	white	normal		yes		yes	1		normal	190		56	77	0	no
ef695b05-b5fd-40ad-a98f-4bd21f50c67b	0.112954	0.514339		2020-02-27	no	no_change	normal	no	200	0		moderate	20	0	85	0	no	moderate	normal		yes	0	no_change	no_change	0	15		0	135		2019-07-05			no	white	normal		yes		no	0		unknown	202		75		0	no
aa3bb486-43d0-42e8-be75-c5d7f903b414	0.408911	0.606337		2020-04-13	no	no_change	moderate	no	222	0		high	25	0		0	no	normal	normal	106	yes	0	no_change	no_change	0	20	106	1		70	2020-04-13		191	no	"white"	normal	106	no	0	yes	0		high	222	no	76	70	0	no
74516f7b-0cf4-4e14-b446-b3a2e9adc657	0.679704			2020-10-19	no	no_change	unknown	no	180	0		unknown	0	0		0	no	normal	unknown		no	0	no_change	no_change	0	0		0			2020-01-24			no	"white"	normal		yes	0	yes	0		unknown	158	no	66		0	no
4906fceb-e266-4e9c-96e8-a86a99918200	0.526119	0.462203		2020-12-01	no	no_change	normal	no	135	1		high	600	0	80	0	no	normal	normal	178	no	0	no_change	no_change	0	400	84	0	127	92	2019-07-13	92	188	no	white	moderate		yes		yes	1		high	140		62	88	0	no
08a0d3b9-14d3-461c-a8b3-a0054af0ff62	0.019174	0.157084		2020-12-01	no	no_change	moderate	no	106	0		normal	20	0	69	0	no	normal	normal	191	no	0	no_change	no_change	0	25	104	0	98	109	2019-06-30	78	150	no	white	high		yes		unknown	0		unknown	106		65		0	no
1cd7d8b8-7381-4bed-aa4a-6fbda541e760	0.621796	0.230434		2021-01-01	no	no_change	unknown	no	160	1		unknown	25	0	80	0	no	normal	high		no	0	no_change	no_change	0	20		0	120		2019-10-31	80		no	white	normal		yes		no	1		unknown	155		72		0	no
d5a0f87b-87cb-4317-a9c1-de38c44dc01e	0.018118			2021-01-04	no	no_change	low	no	212	0		high	28	0	83	0	no	normal	low		no	0	no_change	no_change	0	10		0	121		2019-12-31	85		no	"white"	moderate		unknown	0	unknown	0		high	215	no	73.5		0	no
9f02962a-7339-402b-8e4d-a9506cf9d1b1	0.325575	0.747159		2020-11-23	no	no_change	moderate	yes	356	0		moderate	0	0		0	yes	normal	moderate		no	0	no_change	no_change	0	0		1			2019-03-08			no	white	normal		yes		yes			normal	375		71		0	yes
4189f2b0-4d2e-4188-a961-ae4c02d59020	0.679127	0.90802		2020-07-06	no	no_change	unknown	no	305	0	100	high	60	0		0	no	high	high	249	no	0	no_change	no_change	1	0		0			2019-05-11	76		no	white	normal		yes		unknown	0	100	unknown	300		71		1	no
694f46b8-a758-48d7-9551-485c61fd5326	0.006666	0.109651		2020-02-29	no	no_change	unknown	no	300	0		unknown	10	0		0	no	normal	normal		no	0	no_change	no_change	0	5		0			2018-09-21			no	white	normal		unknown		unknown	0		unknown	294		78		0	no
06eb8f2d-7f47-4aea-b126-9c538e41bfc4	0.785501	0.49531		2020-12-20	no	increase_use	high	yes	300	0		unknown	2	0	122	0	no	high	high	212	no	0	no_change	no_change	0	0	144	0	172		2018-11-15	110		yes	white	high		yes		unknown	0		normal	275		71		0	no
8ae98047-d9a4-4dc9-8f89-3ef7827087db	0.796057	0.343951		2019-02-26		no_change		0	277	0	30	moderate	6		79		0	moderate	moderate	220		0	no_change	no_change	1	0		0	124	220	2018-05-07	69	206	no	white	normal		yes		yes	0		high	265		70	77	0	no
1cd3664f-7c82-4caf-b1e1-c07a314ac16a	0.734161	0.870332		2020-01-13	no	no_change	normal	yes	260	0		normal	10	0	80	0	no	normal	normal	168	no	0	no_change	no_change	0	10		0	120	89	2019-04-26	80	174	yes	white	moderate		yes		yes	0		normal	255		67	50	0	no
8c285d60-407c-4ee6-98c8-dc53ec5b46cb	0.161043	0.886867		2018-08-13		no_change		0	246	0		normal	15				0	normal	normal			0	no_change	no_change	0	15		0			2017-12-24			no	american_indian_alaska,white	moderate		unknown		unknown	0		unknown	255		73		0	no
93431bfd-bdd7-4c10-996f-fa88c8c0f655	0.035949	0.058205		2020-06-22	no	no_change	normal	no	240	1		normal	20	0	84	0	no	normal	normal		no	0	no_change	no_change	0	15	90	1	128	186	2018-08-14	85	198	no	white	moderate		yes		yes	1		high	248		75	77	0	no
71d85f5a-3d29-47b4-9c7a-be49ed215bf2	0.576667	0.531382		2020-05-11	no	no_change	unknown	no	250	0		unknown	0	0		0	no	unknown	moderate	220	no	0	no_change	no_change	0	0		0			2019-04-25	80	183	no	white	normal		no		no	0		unknown	240		69		0	no
ab454c34-7a5c-4174-91f9-27b8a9152907	0.217148	0.101287		2020-04-11	no	no_change	moderate	yes	255	1		moderate	31	0	90	0	no	moderate	moderate	142	no	0	no_change	no_change	0	15	79	0		40	2019-04-28	82	147	yes	white	moderate		yes		yes	1		moderate	240		71	41	0	no
df0f6b72-4f36-4ce6-bf59-418ca83d7ffc	0.878746	0.979061		2020-03-07	no	no_change	moderate	no	253	0		low	20	0	80	0	no	normal	high	201	yes	0	no_change	no_change	0	10	147	0	120	45	2019-04-25			no	white	normal		yes		yes	0		unknown	240		64		0	no
8dd95a55-fea6-430f-8dbd-7080f55b921e	0.563998	0.433784		2020-03-22	no	no_change	unknown	no	240	0		unknown	300	0		0	no	normal	normal		no	0	no_change	no_change	0	400		0			2020-03-22			no	"white"	normal		yes	0	unknown	0		unknown	240	no	67		0	no
0465c5dc-f9f7-40e7-af73-b4d58f5d43f9	0.078708	0.764828		2020-06-16		no_change			250	0			5				0	moderate	unknown			0	no_change	no_change	0	5		0			2019-08-22			unknown	decline	unknown		yes		yes	0		unknown	235		71		0	no
3a9b190d-7f0e-4f24-a9ae-c3ee1dd7e462	0.947666	0.847233		2020-05-17	no	no_change	normal	no	230	0		normal	30	0		0	no	normal	normal		no	0	no_change	no_change	0	10		0			2019-05-25	65		no	white	normal		yes		unknown	0		unknown	235		64		0	no
4b213662-17b3-4eec-bb67-653661722017	0.930103	0.694451		2020-12-12	no	no_change	normal	no	220	0		normal	200	0		0	no	normal	low	148	no	0	no_change	no_change	0	120	86	0		45	2019-08-12			no	decline	unknown		unknown		unknown	0		unknown	235		70		0	no
8f0bd059-d6bc-4273-9c20-4beffe5c1018	0.164203	0.703448		2020-06-18	no	no_change	high	yes	220	0		normal	10	0	99	0	no	high	normal		no	0	no_change	no_change	0	0	152	0	135	60	2019-07-08	70		yes	white	normal		yes		yes	0		normal	234		63	60	0	no
4a379115-bcd7-4ddf-a8e8-f8c8d62fcd75	0.826066	0.540442		2020-04-12	no	no_change	normal	yes	235	1		moderate	10	0	80	0	no	moderate	normal	178	no	0	no_change	no_change	0	5	100	1	135	45	2019-05-01	85	190	yes	white	moderate		yes		yes	1		high	225		66	55	0	no
91acd263-c9b6-4afa-83f0-f7cc976052ab	0.510494	0.797919		2020-12-11	no	increase_use	moderate	yes	227	0		moderate	25	0	80	0	no	normal	moderate		no	0	no_change	no_change	0	0		1			2019-07-28	80		yes	white	moderate		yes		yes	0		unknown	220		72		0	no
1f39041b-4303-4160-9743-a990cb400740	0.498322	0.580696		2020-06-24	no	increase_use	high	yes	220	0		high	5	0	80	0	no	moderate	high		yes	0	no_change	no_change	0	1		1			2019-10-20	90		yes	white	high		yes		yes	0		high	220		73		0	no
30c1c8a2-6b85-4b07-82d4-7c0a85e6bb14	0.043757	0.107254		2019-11-18		no_change		0	197	0	0		16		85		0	normal	normal			0	no_change	no_change	0	10		0	120		2019-04-25	89	176	no	white	moderate		yes		yes	0		moderate	220		73	45	0	no
82678e91-df97-437a-bbbd-0767d158e9cc	0.08315	0.075799		2020-06-20	no	no_change	high	no	202	1		normal	120	0		0	no	normal	high		yes	0	no_change	no_change	0	20		0			2019-04-28	75	195	no	white	normal		no		yes	1		normal	219		74	122	0	no
87d5ac99-6e07-42b1-8dc2-0f388b7489b2	0.644466	0.775756		2019-03-02		no_change		0	230	0	0	moderate	15		78		0	normal	moderate	160		0	no_change	no_change	0	8		0	122	160	2018-08-28	82	169	no	white	moderate		yes		yes	0		moderate	215		70	47	0	no
cd1fe30b-4cc1-4d7d-82f2-58670cdfab02	0.364488	0.199761		2019-01-27		no_change		0	218	0			10				0	normal	moderate			0	no_change	no_change	0	10		0			2018-01-28	80	220	no	white	moderate		yes		yes	0		normal	215		72		0	no
018f7987-f911-4ac3-a4af-0e8e6532d39f	0.747729	0.775894		2020-01-04	no	no_change	moderate	no	215	0		normal	25	0	80	0	no	moderate	moderate	190	no	0	no_change	no_change	0	25	128	0	130	65	2020-01-04	80	190	no	"white"	moderate	128	yes	0	yes	0		normal	215	no	66	65	0	no
47b6558a-152d-4edc-90eb-ce54567d4ae9	0.61056	0.629197		2019-09-22		no_change		0	204	0	0	normal	15		80		0	normal	normal			0	no_change	no_change	0	0		0	120		2018-11-21	80	188	no	white	normal		no		yes	0		normal	210		67	65	0	no
c8a38254-10fd-4b7a-86a2-6f400c12e6b3	0.006657	0.178877		2020-12-09	no	no_change	unknown	no	211	0		unknown	6	0		0	no	unknown	unknown		no	0	no_change	no_change	0	4		0			2019-04-26			no	white	normal		yes		yes	0		unknown	210		72		0	no
c0b6a8d3-38ca-4e6a-bf1e-8b97015035d0	0.765962	0.691483		2020-01-07	no	no_change	high	no	200	1		moderate	20	0		0	no	normal	high		no	0	no_change	no_change	0	20		0			2019-01-31	80		no	white	normal		yes		yes	1		normal	205		71		0	no
45793a03-a9a2-476f-90be-d23907163b6e	0.756509	0.945613		2020-02-03	no	no_change	normal	no	213	0		normal	30	0		0	no	normal	normal		yes	0	no_change	no_change	0	2		1			2018-11-04		189	no	white	normal		unknown		no	0		normal	203		72	49	0	no
7cbe2091-86ea-4d34-bc89-bb8f203d1835	0.112325	0.342087		2019-08-13		no_change		0	204	0			1				0	normal	moderate			0	no_change	no_change	0			0			2018-08-27	72		no	white	normal		no		no	0		moderate	203		72		0	no
4ab8cf42-8d69-430a-afbc-9646b2e8d00b	0.686136	0.870647		2019-11-04		no_change		0	216	0		unknown	0		80		0	normal	normal			0	no_change	no_change	0	0		0	117		2019-06-01	78	178	no	white	normal		yes		unknown	0		unknown	202		75		0	no
2bd15b3b-0af9-4fd7-abf8-e9413a20c3fe	0.318754	0.216064		2020-02-03	no	no_change	normal	no	185	0		normal	60	0	60	0	no	low	normal		no	0	no_change	no_change	0	0		1	110		2019-04-26	60		no	white	normal		yes		no	0		normal	200		65		0	no
0f3d6789-f234-40c2-8c03-d755f0a3f3ff	0.426527	0.629545		2020-12-11	no	no_change	low	no	230	0		low	30	0	78	0	no	normal	normal		no	0	no_change	no_change	0	12		0	118		2019-07-25	78	163	no	white	normal		yes		yes	0		normal	200		76	52	0	no
59603f53-8d90-4135-b629-0f0616bcde62	0.591761	0.27874		2019-12-30	no	no_change	normal	no	192	0		normal	25	0	70	0	no	normal	normal	147	yes	0	no_change	no_change	0	15	79	1	110	57	2018-06-21	75	147	no	white	normal		unknown		unknown	0		normal	198		75	62	0	no
650a4fa0-6395-432f-b0bb-c17e7aa14e92	0.726779	0.109984		2020-05-05	no	no_change	unknown	no	204	0		unknown	2	0	62	0	no	normal	unknown		no	0	no_change	no_change	0	0		0	100		2019-08-20	68	157	no	american_indian_alaska,white	normal		yes		yes	0		normal	196		72	52	0	no
eda9dcf7-f79b-426f-8403-b44fd8b269e7	0.61843	0.408947		2020-05-05	no	no_change	moderate	no	198	0		normal	540	0	89	0	no	moderate	normal	184	no	0	no_change	no_change	0	480	128	0	124	55	2018-08-27	84	182	no	white	normal		yes		yes	0		moderate	195		75	56	0	no
78ee031d-e18a-470c-b3f5-e6ec20877320	0.963444	0.983211		2019-05-28		no_change		1	190	1	0		5		70		0	normal	normal			0	no_change	no_change	0	0		0	110		2018-11-13	75		no	white	normal		yes		yes	1		normal	195		67		0	no
5a4895f0-06c1-4b9e-adf0-4b38e9a7220d	0.778632	0.448069		2019-12-22	no	no_change	high	no	172	0		moderate	10	0	75	0	no	moderate	moderate	223	no	0	no_change	no_change	0	2	155	1	110	47	2018-10-30			no	white	moderate		yes		yes	0		unknown	195		72		0	no
1e0daa2b-e249-416a-a566-50c9f159db10	0.366548	0.796886		2020-08-01	yes	no_change	normal	no	210	0		normal	18	0	68	1	no	normal	normal		no	0	no_change	no_change	0	10		0	109		2019-05-01	78	188	no	white	normal		yes		yes	0		normal	195		65	81	0	no
030e6621-d89b-4821-8768-5a8ea3bee3b9	0.670301	0.510572		2020-02-08	no	no_change	moderate	no	192	0		low	400	0	72	0	no	normal	moderate		no	0	no_change	no_change	0	400		1	118		2018-08-04		210	no	white	normal		no		unknown	1		normal	195		72	41	0	no
b9544016-9e85-4bf2-82dd-8f24e1ccd2fd	0.359219	0.031088		2020-07-29	no	no_change	normal	no	195	0		high	630	0	68	0	no	normal	normal	184	no	0	no_change	no_change	0	30	75	1	100	100	2019-04-26	72	177	no	white	normal		yes		yes	0		high	193		67		0	no
71790b4d-1535-4459-be5b-eecb237c4d87	0.812699	0.870754		2020-10-21	no	no_change	high	no	190	0		high	60	0		0	no	normal	high		yes	0	no_change	no_change	0	120	180	0		70	2019-07-29	68	271	no	white	normal		no		no	0		high	192		77	70	0	no
7861eda0-487f-48de-8287-b57c867f3e79	0.977492	0.989979		2020-02-23	no	no_change	moderate	yes	186	1		moderate	16	0	74	0	no	moderate	moderate	147	no	0	no_change	no_change	0	16	74	0	126	51	2019-05-26			yes	white	high		yes		yes	1		unknown	192		70		0	no
ae2c6b71-1bfa-4274-9502-1e64f1bb9dbb	0.148247	0.485877		2020-03-24	no	increase_use	low	yes	185	0		moderate	10	0	62	0	no	normal	moderate		no	0	no_change	no_change	0	4		0	118		2019-08-03	73	203	yes	white	normal		yes		yes	0		normal	192		61	42	0	no
0bd71707-c022-4596-ac9c-0882ba89f943	0.760842	0.73107		2020-12-08	no	no_change	unknown	yes	280	0		unknown	0	0		0	no	unknown	unknown		no	0	no_change	no_change	0	0		0			2018-12-14	82	171	yes	white	moderate		yes		no	0		high	192		60	66	0	no
524732b9-e995-4444-83b7-3f7156622509	0.749444	0.932305		2020-12-26	no	no_change	unknown	no	190	0		unknown	21	0	63	0	no	normal	unknown		no	0	no_change	no_change	0	12		0	96		2019-04-28	69		no	white	normal		yes		yes	0		unknown	190		64		0	no
089435ab-db24-44bb-a7f4-a030e30b4a9d	0.385104	0.21653		2020-02-07	no	no_change	high	no	186	0		high	28	0		0	no	low	high		no	0	no_change	no_change	0	25		0			2019-04-25		250	no	white	normal		yes		yes	0		unknown	190		72		0	no
90b05bd0-363a-4cba-bdb8-b72805fd7a9b	0.014971	0.007906		2019-09-20		no_change		0	180	0	0	normal	20		65		0	normal	normal	180		0	no_change	no_change	0	5		0	113	180	2019-03-29	80	190	no	white	moderate		unknown		unknown	0		moderate	190		70	178	0	no
d6b8f1cc-2d26-4d52-a2ec-6a45f5b71bd0	0.479528	0.241285		2020-07-04	no	no_change	high	no	188	0		high	1250	0	78	0	no	normal	moderate		no	0	no_change	no_change	0	300	130	0	120	70	2019-06-17	68	262	no	white	normal		yes		yes	0		high	189		69	72	0	no
d0da7e0a-345a-4ffe-8012-f5906948107d	0.986179	0.998021		2020-10-07	no	no_change	moderate	no	186	0		moderate	20	0	80	0	no	normal	moderate		no	0	no_change	no_change	0	8		0	120		2019-07-23	74		no	decline	normal		unknown		yes	0		unknown	188		67		0	no
bd6582b5-8e56-4e79-b36c-edb04343a45c	0.953326	0.992848		2020-12-03	no	no_change	normal	no	200	0		normal	600	0	78	0	no	normal	normal		no	0	no_change	no_change	0	200		0	120		2019-01-03			no	asian,white	normal		no		yes	0		unknown	188		71		0	no
b3bd4074-331a-4645-8258-438b85dc34ba	0.74942	0.828831		2018-10-16		no_change		0	195	1	0	high	30		85		0	normal	high	230		0	no_change	no_change	0	24		0	130	230	2018-03-02	80	157	no	white	normal		yes		yes	1		high	185		72	70	0	no
d02560ec-d892-4e54-9202-c58982ef3dd6	0.922443	0.73617		2020-12-02	no	no_change	moderate	no	181	0		moderate	25	0	70	0	no	normal	normal		yes	0	no_change	no_change	0	12		0	126		2019-05-17	73	95	no	white	normal		no		yes	0		normal	185		73	29	0	no
405db4bc-c409-419e-bce3-c34025cbaf60	0.577849	0.782786		2018-12-23		no_change		0	180	0	0	unknown	10		79		0	normal	unknown			0	no_change	no_change	0	0		0	119		2018-06-14	80		no	white	moderate		no		no	0		unknown	185		67		0	no
ead8bc9e-6e0b-4c3b-8dee-899b69b3d7d5	0.856966	0.378269		2021-01-01	no	no_change	unknown	no	182	0		unknown	30	0		0	no	normal	moderate		no	0	no_change	no_change	0	30		0			2018-12-20	77	188	no	white	normal		no		yes	0		normal	184		73	47	0	no
13866510-b512-48f2-9db4-b7f78362bb43	0.044743	0.515906		2018-11-17		no_change		1	187	1	0	normal	18		79		0	moderate	normal	165		0	no_change	no_change	0	5		0	129	165	2018-04-25	78	162	yes	white	normal		no		yes	1		moderate	182		68	26	0	no
b62fd039-12f5-4474-b75f-f22ceebcf365	0.226734	0.510925		2020-04-27	no	no_change	moderate	no	182	1		high	20	0	70	0	no	low	moderate	212	no	1	no_change	no_change	0	20	142	1	118	142	2019-05-26	72	240	no	white	normal		no		yes	0		high	182		71	68	0	no
39f1b323-754e-4f25-8591-978a6c340793	0.811602	0.687685		2020-09-25	yes	no_change	low	yes	182	1		high	60	0	76	1	no	normal	low	110	no	0	no_change	no_change	0	30		0	125	65	2018-05-11	78	96	yes	white	normal		yes		yes	1		normal	182		73	52	0	no
c7de5ed2-4f41-46d0-8818-6479051c8371	0.164617	0.610002		2020-10-14	no	no_change	unknown	no	188	0		unknown	5	0		0	no	normal	high		no	0	no_change	no_change	0	5		0			2019-05-22			no	white	unknown		unknown		unknown	0		unknown	182		73		0	no
57f2ad8c-19c1-4c9a-b207-c311329bd6d6	0.763442	0.763046		2020-04-14	no	increase_use	moderate	yes	181	0		normal	20	0	80	0	no	normal	normal		no	0	no_change	increase_use	0	15		1	112		2019-03-12	69		no	white	moderate		yes		yes		0	normal	181		64		1	no
f03cc828-05c1-48af-88e5-48414c79d4d7	0.764734	0.682073		2019-11-03		no_change		0	179	0	0	normal	30		80		0	normal	normal	171		0	no_change	no_change	0	30		0	110	171	2019-04-27	70		no	white	normal		yes		yes	0		unknown	180		72		0	no
ce2a2373-fb5f-4eb8-8652-b01a188ebef1	0.607615	0.618622		2019-10-31		no_change		0	180	0	0	moderate	20		85		0	moderate	moderate	185		0	no_change	no_change	0	20		0	130	185	2019-04-02	85	184	no	white	moderate		yes		yes	0		moderate	180		69	45	0	no
0c00d7f2-be2b-4c64-b1de-adec056222c7	0.911132	0.998027		2019-12-31	no	no_change	unknown	no	183	0		unknown	30	0	83	0	no	moderate	unknown		no	0	no_change	no_change	0	30		0	143		2019-05-25			no	white	normal		yes		yes	0		unknown	180		70		0	no
b43e3876-da38-4351-8564-6d91b9b53cdc	0.546699	0.844071		2019-04-15		no_change		0	180	1	0	moderate	30		80		0	normal	moderate	217		0	no_change	no_change	0	15		1	120	217	2018-10-18	75	192	no	white	normal		yes		yes	1		normal	180		67	65	0	no
4a1e7de2-e051-4e1a-a1ab-e3f417d395c9	0.872474	0.832823		2018-07-06		decreased_use		1	170	0	0	normal	20		70		0	moderate	normal			0	no_change	decreased_use	0	20		0	120		2018-01-07	80	187	yes	white	moderate		no		no	0		normal	180		78	83	0	no
199a7bf5-3b3e-4f48-b6cc-b7578f36107b	0.968353	0.744244		2020-02-03	no	no_change	normal	no	180	0		normal	40	0	60	0	no	normal	normal		yes	0	no_change	no_change	0	40		0	110		2019-04-26	70		no	white	normal		yes		yes	0		unknown	180		64		0	no
b3b26a38-19dc-401b-8a16-806db8651e8a	0.313131			2020-12-20	no	no_change	unknown	no	165	0		unknown	30	0	70	0	no	normal	unknown		no	0	no_change	no_change	0	14		0	115		2019-06-16	70		no	white	normal		yes		yes	0		unknown	180		64		0	no
d652fa03-4ecb-42bb-875b-4b37208d88ce	0.390036	0.599499		2020-01-01	no	no_change	normal	no	169	0		normal	22	0		0	no	normal	normal		no	0	no_change	no_change	0	22		1			2019-03-14			no	white	normal		yes		yes	0		unknown	180		70		0	no
ede527df-7143-4d97-816d-cef9e3e295b5	0.108121	0.181762		2020-12-20	no	no_change	unknown	no	177	1		unknown	17	0		0	no	unknown	unknown		no	0	no_change	no_change	0	8		0			2018-03-18			no	white	normal					0		normal	180		72		0	no
8a1a6388-11ab-4401-b6fe-be7e5930c345	0.009966	0.015836		2018-08-06		no_change		1	185	0			2		85		0	normal				0	no_change	no_change	0	1		1	125		2018-01-28	80		yes	white	high		unknown		yes	0		unknown	180		70		0	no
1b5ee590-2e67-411e-b735-039353d7e2cb	0.534275	0.18257		2020-12-20	no	no_change	moderate	no	196	0		high	4	0	78	0	no	normal	moderate	227	no	0	no_change	no_change	0	4	142	0	116	63	2019-02-20	62	217	no	white	normal		yes		yes	0		high	179		65	68	0	no
6c08ae6e-7396-4e39-be55-88fd26013175	0.78073	0.771245		2020-06-13	no	no_change	high	no	185	0		moderate	210	0		0	no	normal	normal	180	no	0	no_change	no_change	0	585		0			2019-06-04			no	asian	normal		no		yes	0		unknown	178		69		0	no
c530ff47-9521-4e74-9499-cd8349058676	0.575499	0.541922		2019-06-11		decreased_use		0	178	1		normal	8		65		0	normal	normal	114		0	no_change	no_change	0	3		0	105	114	2018-10-14	67	114	no	white	normal		unknown		unknown	1		normal	178		63	52	0	no
7e82c5fd-74e2-4691-b5e8-ded24bb88b5b	0.233475	0.469306		2020-04-15	no	no_change	normal	no	185	0		high	30	0		0	no	normal	moderate		no	0	no_change	no_change	0	15		0			2019-04-25			no	white	normal		unknown		no	0		unknown	178		72		0	no
d508c778-cb8c-4ce3-ba61-5cac1c5d3787	0.738848	0.806005		2020-11-11	no	no_change	high	no	180	0		low	15	0		0	no	moderate	normal	150	no	0	no_change	no_change	0	15		0			2019-07-08		175	no	white	high		yes		yes	0		unknown	178		66		0	no
5c39dcf5-2d35-40ea-8caa-69dd300f6b6e	0.350511	0.690709		2020-03-27	no	no_change	moderate	no	175	0		moderate	4	0		0	no	normal	high		no	0	no_change	no_change	0	3		0			2018-05-20			no	white	normal		no		no	0		normal	175		70		0	no
1360fb68-411c-42d5-8f56-348b8df45c3a	0.721987	0.11549		2019-03-26		no_change		1	173	0		moderate	30		70		0	normal	moderate	220		0	no_change	no_change	0	25		0		220	2018-03-01	70	200	yes	white	normal		yes		no	0		high	175		72	95	0	no
97f2618a-a279-4474-b224-433c766a0b15	0.922549	0.981571		2019-08-15		no_change		0	175	0			15				0	normal	unknown			0	no_change	no_change	0	15		0			2018-10-23		168	no	asian,white	moderate		yes		unknown	0		normal	175		72	61	0	no
ade8c199-f191-4010-b5a4-6ed1c4c2df63	0.04805	0.170628		2019-09-04		no_change		0	191	0		normal					0	moderate	normal			0	no_change	no_change	0			0			2018-11-20			no	white	normal		yes		yes	0		unknown	173		68		0	no
f0347042-6f84-42e7-b75c-ca661ef29c7c	0.035054	0.151126		2020-12-20	no	no_change	moderate	no	167	1		moderate	30	0		0	no	low	moderate	228	no	0	no_change	no_change	0	30	145	0		69	2019-04-03		241	no	white	normal		unknown		unknown	1		moderate	170		71	746	0	no
e1d65d85-947f-4197-ba2c-65c140728546	0.970472	1		2020-01-07		no_change		0		1	0		30				0					1	no_change	no_change	0	15		0			2019-05-03	75		no	white	normal		yes		yes	1		unknown	170		68		0	no
8aeae24e-7f45-4689-b07e-9ae423f111b9	0.121944	0.477672		2020-01-20	no	no_change	normal	no	180	0		normal	25	0		0	no	normal	normal		no	0	no_change	no_change	0	20		0			2018-03-03	70		no	white	normal		yes		yes	0		normal	170		73		0	no
9b15e84a-4812-4c2a-bd5e-c25f441822f5	0.926185	0.737563		2019-12-22	no	no_change	normal	no	163	0		normal	1900	0	64	0	no	low	normal		no	0	no_change	no_change	0	1900		0	106		2019-06-02	70		no	white	normal		yes		yes	0		unknown	170		68		0	no
2815226d-615c-426d-b066-2ac2cc00d93b	0.542075	0.173195		2019-09-13		no_change		0	150	0	0	unknown	15		110		0	normal	unknown			0	no_change	no_change	0	10		0	69		2018-12-07	69		no	american_indian_alaska,white	normal		yes		yes	0		unknown	167		69		0	no
d0fa1694-c7df-42dc-aa92-bd01943f3532	0.06033	0.098244		2019-12-22	no	no_change	unknown	yes	193	1	300	unknown	0	0		0	no	high	high		no	0	no_change	no_change	1	0		1			2019-06-09	78	205	yes	white	moderate		yes		yes	1	300	moderate	165		68	56	1	no
8ad76462-eb0b-419f-ae4e-92a0c0fb4ce1	0.027843	0.318337		2020-10-15	no	no_change	moderate	no	174	0		normal	22	0	75	0	yes	normal	normal		no	0	no_change	no_change	0	22		0	115		2019-05-08	70		no	white	normal		yes		no	0		unknown	165		70		0	yes
3c65f741-5f47-40d8-b63e-5f18bff4f0ee	0.483664	0.356551		2019-03-14		no_change		0	165	0	0	normal	22		72		0	normal	normal			0	no_change	no_change	0	22		0	117		2019-03-14	70		no	white	normal		yes		unknown	0		unknown	165		72		0	no
0d25b0c9-5387-46ea-8f71-de3b4c0af4fe	0.809067	0.64576		2019-01-27		no_change		0	167	0	0	normal	15		80		0	normal	normal	200		0	no_change	no_change	0	7		0	121	200	2018-03-21			no	asian,pacific_islander,white	normal		yes		yes	0		normal	162		68	120	0	no
c1d2f7e0-3c04-4f2c-95ea-e6e930529db2	0.248774	0.143725		2018-09-07		no_change		0	165		0		30				0	moderate	unknown			0	no_change	no_change	0	10		0			2018-02-28			no	white	unknown		unknown		unknown	0		unknown	162		69		0	no
8547ef02-a667-43c6-9fbb-5adea26e9610	0.656479	0.74416		2018-11-26		no_change		1	158	1	0	normal	5		80		0	normal	normal			1	no_change	no_change	0	20		0	130		2018-03-11	80		yes	white	normal		yes		yes	1		moderate	160		67		0	no
5845f0c1-7fd7-4082-a7c3-cfa5c44a77eb	0.55081	0.706084		2020-07-01	no	no_change	normal	yes	162	1		normal	30	0	78	0	no	normal	normal	125	no	0	no_change	no_change	0	4	62	0	127	57	2018-11-07	77	150	yes	white	normal		yes		yes	1		normal	160		71	57	0	no
567c5c7f-1a56-46d4-82b8-17b4061254a2	0.193197	0.821969		2020-02-17	no	no_change	unknown	no	160	0		unknown	8	0		0	no	moderate	normal		no	0	no_change	no_change	0	4		0			2019-04-25			no	white	moderate		no		no	0		unknown	160		72		0	no
152a1488-2f8a-409c-9365-daf333507068	0.412916	0.593865		2020-11-18	no	no_change	unknown	no	153	0		moderate	25	0	70	0	no	normal	high	256	no	0	no_change	no_change	0	25		0			2019-07-22	75	242	no	white	normal		yes		unknown	0		normal	158		66	64	0	no
f1f2f8a8-5f48-4bd8-8697-9a139fd42df2	0.119301	0.164607		2020-01-10	no	no_change	normal	no	165	0	10	normal	25	0		0	no	normal	normal		no	0	no_change	no_change	1	15		0			2019-04-30			no	white	unknown		yes		yes	0		unknown	155		61		0	no
770d1d05-29ed-45d0-9c73-f94298adc607	0.267631	0.331112		2019-06-20		no_change		0	155	1	0	normal	12		60		0	normal	normal	165		0	no_change	no_change	0	8		0	115	160	2018-12-26	60	160	no	white	normal		unknown		no	1		high	155		5	70	0	no
d2312a62-96e1-4ffc-882b-ba73f439dff3	0.518872	0.357231		2019-07-17		no_change		0	160	0		unknown	25				0	normal	unknown			0	no_change	no_change	0	10		0			2018-03-30	90		no	white	normal		yes		yes	0		unknown	155		68		0	no
acc27947-7194-4099-978a-79ed01035103	0.920821	0.593652		2020-12-01	no	no_change	normal	no	164	0		normal	20	0	80	0	no	moderate	low	178	no	0	no_change	no_change	0	5	102	0		63	2019-04-26		157	no	white	normal		unknown		yes	0		normal	154		66	58	0	no
55ec439f-a528-4fb5-a0f8-baea487af463	0.916771	0.950645		2019-08-04		no_change		0	135	0			7		78		0	normal	normal			0	no_change	no_change	0	0		0	118		2019-02-14	70		no	white	normal		no		yes	0		normal	154		64		0	no
4569614d-8e75-419d-8194-7ccc784ba164	0.406267	0.904779		2019-03-07		no_change		0	154	0	5	normal	30		80		0	normal	normal	135		0	no_change	no_change	1	20		1	115	135	2018-02-24			no	white	normal		yes		unknown	0		normal	154		70		0	no
a7bc64da-7648-4c55-b683-428354881ab0	0.198924	0.285931		2018-09-16		decreased_use		0	145	1	0	moderate	20		66		0	normal	moderate			0	no_change	no_change	0	20		1	96		2018-02-13	80	209	no	white	high		no		yes	0		moderate	153		66	39	0	no
4801a4d7-c5f0-4d9e-9485-106d4526761f	0.016949	0.360605		2020-12-20	no	no_change	unknown	no	170	0		unknown	1	0		0	no	moderate	unknown		unknown	0	no_change	no_change	0	0		0			2018-09-28	89		no	white	moderate		unknown		yes	0		unknown	152		5		0	no
c82fd15a-c8e1-4b7d-969e-13b9a3db0368	0.005441	0.027095		2018-08-25		no_change		0	150	0		normal	20				0	normal	normal			0	no_change	no_change	0	10		0			2018-02-21			no	white	normal		unknown		yes	0		normal	152		67		0	no
612647fa-35f6-4710-9ec7-5652391a200a	0.575788	0.970402		2020-04-05	no	no_change	moderate	no	150	0		normal	60	0	70	0	no	normal	moderate		no	0	no_change	no_change	0	25 days		1	110		2018-07-03	70		no	white	normal		yes		yes	0		moderate	151		67		0	no
eb511999-f112-4a19-9b41-593e9e490c58	0.216589	0.21456		2019-03-14		no_change		0	154	0		normal	7				0	normal	normal			0	no_change	no_change	0	0		0			2018-03-01			no	white	normal		yes		yes	0		normal	150		66		0	no
81b1452e-72f7-4705-b8ad-3919c275a012	0.589643	0.817254		2020-08-07	no	no_change	moderate	no	150	0		low	100	0	70	0	no	normal	moderate	190	yes	0	no_change	no_change	0	100	114	1	115	45	2019-07-16	70	190	no	white	normal		unknown		unknown	0		normal	150		69	58	0	no
d82b5b39-80e8-455c-a524-b3f79d1929c5	0.23052	0.098704		2019-12-31	no	no_change	unknown	unknown	150	0		unknown	31	0		0	no	unknown	unknown		no	0	no_change	no_change	0	31		0			2019-12-31	60	144	no	"white"	low	87	yes	0	yes	0		moderate	150	no	68	45	0	no
55efbcd5-67b3-4be7-9e43-94eb7c3580c6	0.102649	0.005249		2019-06-16		no_change		0	150	0	0	normal					0	normal	normal			0	no_change	no_change	0			0			2018-10-23		151	no	african_american,white	normal		yes		yes	0		normal	150		71	60	0	no
4b03eda6-3cca-4009-8147-3d003a9e4df5	0.625392	0.269926		2019-12-21	no	increase_use	normal	yes	180	0		normal	450	0	75	0	no	normal	normal		no	0	no_change	no_change	0	300		1	125		2019-05-02			no	white	moderate		yes		yes	0		normal	150		62		0	no
094a83df-3fed-458b-8d03-c658b953800f	0.04573	0.010113		2019-12-24	no	no_change	normal	no	157	0		normal	5	0	65	0	no	low	low		no	0	no_change	no_change	0	2		0	96		2019-01-16	65		no	white	normal		yes		yes	0		normal	150		59		0	no
caa69262-7026-4b01-9b20-5cc63a905fc0	0.739682	0.870608		2020-10-23	no	no_change	low	no	150	0		high	300	0	70	0	no	normal	low	195	no	0	no_change	no_change	0	100	90	0	110	95	2019-04-25	70	195	no	white	normal		yes		yes	0		moderate	148		63	95	0	no
d9fd0827-1cb5-47ca-8973-3ac9c14d8373	0.775648	0.446736		2020-11-20	no	no_change	moderate	unknown	137	0		moderate	5	0		0	no	normal	moderate		no	0	no_change	no_change	0	25		0			2019-05-10		259	no	white	normal		unknown		unknown	0		high	148		67	76	0	no
0d2a8ae9-9fcf-4f1c-b4c7-533af5530fae	0.717872	0.917268		2018-11-11				0	135	0					85		0	normal	unknown				no_change	no_change	1			0	140		2018-04-19	80		no	white	moderate		yes		unknown	0	300	unknown	147		60		1	no
ca4c4ab5-e26d-40de-be11-212dbdfb1894	0.853319	0.514946		2020-11-23	no	no_change	low	no	147	1		moderate	15	0	73	0	no	normal	low	135	no	0	no_change	no_change	0	15	65	0	123	65	2019-08-19	72	141	no	white	moderate		unknown		unknown	1		moderate	147		68	64	0	no
d2eee52b-4fa0-4541-b423-246239d93169	0.010021	0.153422		2020-05-05	no	no_change	normal	no	152	0		normal	27	0	65	0	no	normal	normal		no	0	no_change	no_change	0	25		0	120		2019-05-02	66	140	no	white	normal		unknown		unknown	0		normal	146		70	64	0	no
a384809a-4897-4354-ab15-46885f12f8de	0.925096	0.943245		2020-12-11	no	no_change	high	no	150	0		normal	29	0		0	no	normal	high	270	yes	0	no_change	no_change	0	15	177	0		55	2018-09-22			no	asian	moderate		yes		yes	0		high	145		67		0	no
086e28e4-d155-4df1-9dcd-e4a527239c57	0.202214	0.153293		2019-10-18		no_change			145	0			28				0	normal	high			0	no_change	no_change	0	15		0			2019-01-08			no	white	normal		yes		unknown	0		high	145		66		0	no
c75f2e6d-8666-46b0-b034-3903fa473639	0.854079	0.774109		2019-11-14		no_change		0	160	0	0	normal	20		68		0	normal	normal			0	no_change	no_change	0	3		0	120		2018-12-31	60		no	white	normal		yes		yes	0		normal	145		66		0	no
0fcf20cd-a3bd-4420-b71f-4ec025d7cc9b	0.057602	0.123458		2021-01-04	no	no_change	normal	no	142	0		normal	30	0	77	0	no	normal	normal		no	0	no_change	no_change	0	30		0	120		2019-05-03	72		no	white	normal		unknown		unknown	0		unknown	143		68		0	no
beee8916-8633-44bd-be66-5ad03e75b8aa	0.526235	0.46427		2018-08-23		no_change		0	141	0			10		80		0	normal	moderate			0	no_change	no_change	0	15		0	125		2018-08-23	80		no	white	normal		no		yes	0		moderate	141		68		0	no
f5a2806d-3f3d-4399-81ef-903e29326d79	0.866893	0.175107		2020-11-22	no	no_change	unknown	no	155	0		moderate	25 days	0		0	no	normal	moderate		no	0	no_change	no_change	0	25 days		0			2018-12-03	76		no	white	normal		yes		no	0		unknown	140		68		0	no
e810992c-9be8-4813-8c5e-4674152616f9	0.014405	0.017677		2020-03-22	no	no_change	normal	no	138	0		normal	600	0		0	no	normal	normal		no	0	no_change	no_change	0	20		1			2019-07-29	80		no	white	normal		yes		yes	0		normal	140		65		0	no
cfd5e01c-3310-4176-99f0-0fdb84d244fe	0.27045	0.139536		2018-09-20		no_change		1	134	0	0	moderate	30		75		0	normal	moderate	260		1	no_change	increased_use	0	12		1	110		2018-01-29	100	185	yes	white	high		unknown		unknown	0		high	138		69	125	0	no
387ce344-bf11-424b-a36b-eb6845870c1a	0.996917	1		2020-08-27	no	no_change	high	no	130	0		unknown	300	0	74	0	no	normal	moderate	174	yes	0	no_change	no_change	0	0	99	1	119		2018-03-04	63	194	no	white	normal		yes		yes	0		normal	135		70	67	0	no
33d807f8-f5f3-475a-bcb9-e883091335a2	0.009237	0.374055		2020-05-16	no	no_change	unknown	no	125	0		unknown	25	0		0	no	unknown	unknown		no	0	no_change	no_change	0	15		0			2019-05-29			no	white	normal		yes		yes	0		unknown	135		69		0	no
3eb4d91a-7139-4857-9de9-9cc497dfab04	0.015799	0.041973		2020-03-17		no_change		0	135	0	0	unknown	0		72		0	normal	unknown			0	no_change	no_change	0	0		0	120		2019-05-03	68		no	white	normal		yes		yes	0		unknown	135		68		0	no
791e695e-584c-419a-a54e-8855efc18898	0.02103	0.007017		2020-04-30	no	no_change	low	no	134	1		high	90	0	60	0	no	normal	normal	137	no	0	no_change	no_change	0	30	57	0	112	81	2019-03-12	60	149	no	african_american	normal		yes		yes	0		normal	135		50	81	0	no
162bdb2e-39ae-4f75-84d6-dd4cb3824d0c	0.018607	0.006885		2020-01-04	no	no_change	high	no	132	0		high	0	0	88	0	no	normal	high	262	no	0	no_change	no_change	0	20	168	0	139	82	2020-01-02	70	226	no	"white"	normal	126	yes	0	yes	0		high	132	no	68	91	0	no
ca19582b-b62c-4823-8e03-2d57b425213b	0.296668	0.288065		2019-06-17		no_change		0	137	0		unknown	15				0	normal	unknown			0	no_change	no_change	0	5		0			2018-11-17	64		no	white	normal		unknown		unknown	0		unknown	132		64		0	no
6b36adfe-ce67-4da7-aab1-ba6073248bbd	0.977762	0.998047		2020-12-01	no	no_change	moderate	no	135	0		low	15	0	62	0	no	normal	moderate	211	no	0	no_change	no_change	0	5	143	1	120	44	2019-06-13	56		no	white	normal		yes		yes	0		moderate	132		64		0	no
93a9c993-1dab-4c9c-8684-10ca1d10f7ba	0.344979	0.439541		2019-12-20		no_change		0	135	0			3		64		0	normal	unknown			0	no_change	no_change	0	0		0	100		2019-01-16	70		no	asian	normal		no		no	0		unknown	130		65		0	no
92a65c60-3545-4fd3-aeb9-101d88407563	0.261122	0.737044		2019-07-23		no_change		0	130				28		78		0	normal	unknown			0	no_change	no_change	0	28		0	112		2018-05-31			no	white	normal		yes		unknown	0		unknown	130		66		0	no
9afdb6ee-c090-4010-b76b-27288ef986ee	0.605241	0.216481		2020-05-15	no	no_change	normal	no	130	0		normal	30	0		0	no	normal	normal		no	0	no_change	no_change	0	20		0			2019-05-01	60		no	white	normal		yes		no	0		normal	130		64		0	no
bc23bf81-bb32-43d1-9b19-297179c26847	0.24145	0.325622		2019-10-26		no_change		1	133	0	0		28		70		0	normal	normal			0	no_change	no_change	0	10		0	120		2019-05-01	72		no	white	normal		yes		unknown	0	25	normal	130		65		1	no
31c04f97-2abe-4fc7-b642-0266cba2c3b3	0.079868	0.339289		2019-07-21		no_change		1	125	1	0	normal	20		71		0	normal	normal	175		0	no_change	no_change	0	0		1	108	175	2019-01-25	73	175	yes	asian	normal		yes		yes	1		normal	129		62	66	0	no
fb6a5a52-f2b7-4c84-938b-c9c85acd9afb	0.940707	0.846973		2018-11-20		no_change		0	130	0	0	normal	20		66		0	normal	normal			0	no_change	no_change	0	15		0	115		2018-07-12	68	110	no	white	normal		yes		yes	0		moderate	127		68	65	0	no
6124a11a-265a-4516-8e32-747da66b5c6a	0.165853	0.101703		2020-05-10	no	no_change	unknown	no	127	0		high	60	0	60	0	no	low	moderate	200	no	0	no_change	no_change	0	30		0	110	50	2019-04-27	60	200	no	white	normal		yes		yes	0		moderate	125		62		0	no
d413b64f-4e78-4de8-a0e9-f568921e298e	0.870777	0.305506		2020-09-29		no_change		0	130	0	0		15		75		0	normal	normal			0	no_change	no_change	0	5		0	110		2019-04-12	70		no	asian	normal		yes		yes	0		normal	125		66		0	no
f1f194bb-b26f-4b19-8629-2212a149be95	0.034337	0.268131		2019-07-17		no_change		0	125	0		normal	24		65		0	normal	normal			0	no_change	no_change	0	8		0	114		2018-10-29	70		no	white	normal		yes		yes	0		normal	120		62		0	no
56ccd858-af2e-434c-9775-f91701126faf	0.711516	0.370314		2020-01-20	no	no_change	low	no	121	0		high	30	0	70	0	no	normal	low	166	no	0	no_change	no_change	0	18	67	0	110	89	2018-08-27	60		no	white	normal		no		no	0		high	120		67		0	no
b3fc0ea1-3f61-4ccc-85ba-dde350faad7b	0.942444	0.900397		2020-02-16	no	no_change	moderate	no	120	0		moderate	720	0		0	no	normal	moderate		yes	0	no_change	no_change	0	240		1			2019-04-28			no	white	normal		yes		yes	0		moderate	120		63		0	no
06a6c324-90ea-4b35-9d31-25df5e7c4958	0.011162	0.147931		2021-01-02	no	no_change	normal	no	123	0		normal	12	0		0	no	normal	normal		no	0	no_change	no_change	0	12		0			2019-04-28	60		no	white	normal		yes		yes	0		unknown	118		64		0	no
d8689a12-0ccc-4863-8cfc-13cd6ba22a81	0.974478	0.903951		2019-03-14		no_change		0	115	0	0	normal	25		70		0	normal	normal	175		0	no_change	no_change	0	15		0	110	175	2018-08-16	65	163	no	white	normal		yes		no	0		normal	115		64	100	0	no
6455fc36-d76f-4f4d-890a-08b76b1a5155	0.708162	0.908356		2020-01-21	no	no_change	normal	no	115	0		normal	14	0	60	0	no	normal	normal		no	0	no_change	no_change	0	3		0	110		2018-12-04	64		no	white	normal		yes		yes	0		normal	110		64		0	no
a495b63d-4e1e-4574-b427-d4beeb999de4	0.378067	0.508104		2019-10-03		no_change		0	160	0	0	unknown	31		68		0	normal	normal	188		0	no_change	no_change	0	15		0	111
cd356e6f-9a72-413a-b443-909be3a0a03a	0.259604	0.18813		2019-11-17		no_change		0	170	0	0	normal	10		70		0	normal	normal			0	no_change	no_change	0	5		1	125
7a54eca8-07bf-40f5-bfca-119ad0505b0b	0.864955		0.565437																												2017-08-09			yes		high		yes		no	FALSE		unknown	234		70		FALSE	no
6453c2bd-41c9-4d47-a0e7-2b16ef2b7a9f	0.660896		0.587153																												2017-08-09	78	140	yes		normal		yes		no	TRUE		normal	227		70	36	FALSE	no
7b5e47af-d290-4d6d-baa9-9f35409ec8a1	0.810943		0.456485																												2017-08-09	75	150	no		normal		yes		yes	FALSE		normal	130		68	74	FALSE	no
d71a768c-0c2e-4f26-ae94-a372ee7ea5e9	0.93511		0.848946																												2017-08-10	75	185	no		normal		yes		yes	FALSE		moderate	205		75	46	FALSE	no
f0ca9bc4-518d-46b4-a974-d1112539285d	0.553584		0.862423																												2017-08-10	57	271	no		normal		yes		yes	FALSE		high	200		73	117	FALSE	no
3f14e358-b8b6-4f4e-8dc8-677f768031e5	0.965645		0.710779																												2017-08-10	70	203	yes		moderate		yes		no	TRUE		moderate	195		73	65	FALSE	no
eeed19ed-59d4-49c0-a3a6-e45e43ef3fdb	0.864281		0.958278																												2017-08-10	70	189	no		normal		yes		yes	FALSE		normal	182		74	189	FALSE	unknown
314ca7e7-3316-4b75-95d6-32ebfcc99647	0.368699		0.172102																												2017-08-10	80	214	no		normal		no		no	FALSE		moderate	150		72	58	FALSE	no
b37154a5-5fd7-4a17-9745-b740354c11f8	0.250655		0.198819																												2017-08-10	67	239	no		normal		no		unknown	TRUE		high	133		66	72	FALSE	no
4af8faab-525a-4264-ac8f-2a4bafe33851	0.634081		0.775335																												2017-08-10	63	187	no		normal		yes		no	FALSE		normal	125		67	81	FALSE	no
6bbb2116-28bc-45ed-9772-a842af17ab9c	0.535302		0.051004																												2017-08-10	75		no		normal		yes		yes	FALSE		unknown	115		66		FALSE	no
f4185584-4296-449d-92ec-b22f650129cb	0.017198		0.033658																												2017-08-15	60	275	no		normal		unknown		yes	TRUE		moderate	172		68		FALSE	no
34dd0400-cc90-46e9-a313-c3bf61f4d917	0.571305		0.526034																												2017-08-15	80	272	yes		normal		yes		yes	FALSE		high	163		65	68	FALSE	no
083657be-c80a-491f-896b-c2c88425d3b3	0.955478		0.812791																												2017-08-17	70		no		normal		yes		yes	FALSE		normal	117		63		FALSE	no
16b61c7e-caec-4e0f-b51c-511189ee1e72	0.550719		0.660623																												2017-08-19	70	262	no		normal		yes		yes	FALSE	0	normal	126		60	50	TRUE	no
5e52d99f-c8ed-4cef-a4c3-a5d782fece7d	0.855986		0.711942																												2017-08-29	80		no		normal		yes		yes	TRUE		unknown	182		72		FALSE	no
1834caf2-b431-49d3-892a-8ee204698f89	0.467341		0.454767																												2017-08-29	75	134	yes		moderate		yes		yes	TRUE		normal	124		61	57	FALSE	no
a09a2d3a-5f2c-47ef-af14-e1f136deeea9	0.900141	0.776068																													2017-09-27	75	175	no	white	normal		unknown		unknown	1		unknown	190		70		0	no
fe023a28-71a0-4456-9696-b09458c082ff	0	0.02763																													2017-09-28	80	82	no	white	normal		yes		yes	1		normal	170		58	25	0	no
5f2b4f71-20b8-4143-b48c-78db1138e0f3	0.076129	0.142786																													2017-09-28			no	white	normal		unknown		no	0		unknown	145		68		0	no
cbf54acb-e882-41b2-9dab-c3682548def5	0.441833	0.471808																													2017-09-29			no	white	normal		yes		yes	0		unknown	190		69		0	no
84e8df3f-a361-4483-9823-c626ff229222	0.52786	0.256798																													2017-10-02			no	white	normal		no		yes	0		unknown	230		67		0	no
e1e0ea48-4fd6-4f2a-9153-0b1c0e478f82	0.562391	0.717436																													2017-10-05	90		yes	white	high		yes		yes			high	253		72		0	no
af80b226-8c8b-4cbe-9061-9cd9dc58c617	0.765209	0.677093																													2017-10-08			no	white	unknown		yes		yes	0		unknown	162		55		0	no
d743c49c-ddc6-48f8-acc5-b22882d9a7b0	0.333576	0.222799																													2017-09-28			no	white	normal		unknown		unknown	0		normal	175		70		0	no
54811b27-0496-4f84-8eb6-905b42b9a8a4	0.483393	0.208691																													2017-10-12	70	324	no	white	normal		yes		no	0		high	147		64	85	0	no
ff083bbd-1fdc-477b-895b-d7a33a9c0ca3	0.782443	0.825967																													2017-10-13	81		yes	asian	normal		unknown		unknown	0		unknown	268		63		0	no
f98ee9f6-334d-4dd2-9511-cc0d5a128e73	0.434234	0.401504
330224be-76a0-4717-a6fb-081dc1a19851	0.960366	0.795948																													2017-10-19		173	no	white	normal		unknown		yes	0		normal	145		71	59	0	no
01c7af62-ce52-4acf-b3b9-1f63a2e7df5e	0.333565	0.16179																													2017-10-20		110	yes	white	high		yes		yes	1		unknown	240		65		0	yes
08d5f92a-ec4d-4679-9ae1-49581c0dc339	0.150474	0.216523																													2017-10-24			no	asian	moderate		yes		no	0		unknown	165		69		0	no
b28e309f-a63b-4cc3-b356-77b93f34661d	0.877961	0.86146																													2017-10-25			no	white	unknown		yes		yes	0		unknown	202		70		0	no
043e0f29-9b85-4b19-b6be-79519751f544	0.271215	0.573035																													2017-10-26	90		no	white	moderate		yes		yes	1		moderate	350		73		0	no
dc023efc-0eb1-4251-992c-014e268b1e0c	0.942675	0.996275																													2017-10-25	82	153	yes	asian,white	normal		unknown		yes	1		normal	180		71	60	0	no
0dc82d92-df1c-4e6a-a7ff-efc50db2ded8	0.645844	0.115426																													2017-10-26	80	150	no	white	normal		no		yes	0		normal	158		69	67	0	no
3ed1479d-e4ec-471e-92f0-3c2627c7e316	0.135077	0.220554																													2017-10-26	80	201	no	asian	normal		yes		yes	0		high	150		65	101	0	no
127811d5-bc19-4521-8ae3-fcd9ab7a40da	0.691062	0.759208																													2017-10-28			yes	white	normal		yes		unknown	1		unknown	215		72		0	no
1c9bf72d-4cd0-4168-a16f-5a90f78b1818	0.348292	0.253733																													2017-10-28	80		no	asian	moderate		yes		no	0		normal	155		67		0	no
18e58293-650e-4e90-8bf8-4dc21de7dca0	0.624074	0.752097																													2017-10-28			no	white	normal		no		no	0	20	normal	110		63		1	no
3a440aed-864c-4d0e-9bf2-dd3e647267b1	0.328235	0.34057																													2017-10-28		214	no	white	normal		unknown		yes	0		high	165		70	214	0	no
cf5d37dd-3381-4649-b77c-3ba1d901bb97	0.491039	0.0476																													2017-10-30	90	189	no	white	moderate		yes		yes	0		normal	170		63	75	0	no
5556be35-9227-486b-a5eb-5fad8db97a3b	0.274646	0.341987																													2017-10-31			no	white	unknown		yes		yes	0		unknown	227		72		0	no
69432c96-8f52-4bf3-b581-456c9908f2ea	0.323276	0.143047																													2017-10-31	75	140	no	white	normal		yes		no	1		normal	175		63		0	no
0e43d764-31b8-4006-94d3-f1634598a6b1	0.091463	0.002012																													2017-10-31	80	153	no	white	normal		yes		unknown	1	4	normal	172		65	51	1	no
6299738b-db88-460e-8007-b269e2fb4a49	0.71018	0.682156																													2017-10-31	60	95	yes	white	normal		yes		yes	1		moderate	171		61	42	0	no
f6a70e52-f3a1-4044-a969-eb61a7ff3d24	0.01806	0.143054																													2017-10-31		177	no	white	moderate		yes		yes	0		normal	165		70	60	0	no
a5405a24-743f-4b07-95fd-af2610d78fc8	0.021777	0.446613																													2017-10-31			unknown	white	normal		yes		yes	0		unknown	165		68		0	no
a652bd7b-3517-447d-8668-3350c657e879	0.791768	0.631835																													2017-10-31	85	130	no	american_indian_alaska,african_american,white	normal		yes		yes	0		high	127		165	86	0	no
fe2ab678-a3e6-4667-b711-56dd02f964f2	0.88548	0.962061																													2017-10-31			no	white	normal		yes		unknown	0		unknown	204		74		0	no
b0fa4097-7108-4900-aaee-fa21597929ea	0.335884	0.195398																													2017-11-01			no	white	moderate		yes		yes	0		unknown	185		76		0	no
66fca52f-c600-42b7-b0da-ff4e15a02db5	0.929318	0.80083																													2017-11-01	82	158	no	white	normal		unknown		yes	0		normal	175		71	55	0	no
d04096d1-24c0-4b52-8f8a-064efb23d974	0.054823	0.117496																													2017-11-01			no	white	normal		yes		yes	0		unknown	175		66		0	no
1b35f23f-f4b5-4655-9000-2651be2966ba	0.103056	0.272823																													2017-11-01	80	100	no	white	normal		yes		yes	0		normal	174		69		0	no
f7c430c9-a418-4aba-8fae-a8ee9a6dd5c2	0.520079	0.795933																													2017-11-01	70		no	white	normal		no		no	1	30	moderate	152		71		1	no
6a5f8f46-d85f-4cca-b28d-cf20df8797da	0.206607	0.568162																													2017-11-02	120		no	asian	normal		yes		yes	0		normal	170		71		0	no
b2554c2a-0465-4ccb-ac34-d1bb59b19b27	0.825793	0.895735																													2017-11-02	85	201	yes	white	normal		yes		no	1		high	165		73	68	0	no
a26f380f-d99b-4120-b5d3-cc96de5d7199	0.415697	0.75671
d4acdfac-21a4-497e-b81e-1403eb4aba8c	0.328275	0.186659																													2017-11-03			yes	white	high		no		no	0		unknown	513		68		0	yes
fca49fba-e7aa-4222-bfc0-ccf113ce675d	0.475246	0.675175																													2017-11-03	70	220	no	white	normal		no		yes	0		unknown	210		70		0	no
fabcc65f-1948-42ce-b57c-a947ca44c956	0.396121	0.292862																													2017-11-03	70		no	white	normal		yes		yes	1		normal	180		74	45	0	no
5b5e220e-02fb-4435-a0f2-bebf4402df1d	0.289033	0.320103																													2017-11-03	76	173	no	white	high		yes		yes	1		normal	157		65	65	0	no
ae469f62-7b98-4c0b-a411-3f37f5045a96	0.106532	0.984753																													2017-11-03	62		no	white	normal		yes		yes	0	300	normal	145		69		1	no
65a66d6a-564b-41df-9afb-c2b675b7ec07	0.965619	0.81762																													2017-11-03		136	no	white	normal		no		no	0		normal	144		69	46	0	no
45ee2a3c-ee2c-42e8-a56d-28b099d79ab3	0.860413	0.520342																													2017-11-03	68		no	white	normal		no		no	0		unknown	140		69		0	no
470d6ef9-764e-4db9-bd77-33922de0d8ea	0.794837	0.768246																													2017-11-04	62	190	no	white	normal		no		no	0		normal	115		63	96	0	no
396628a2-2804-461b-b535-66725dfe1749	0.763265	0.43516																													2017-11-05	76	161	no	white	normal		no		no	0		normal	282		71	41	0	no
982f0aec-8210-458a-b8d1-731adb23dceb	0.014885	0.043139																													2017-11-05	70		no	white	normal		yes		no	0		moderate	230		69		0	no
8656f938-7041-49d3-8df5-2c9ea60b2135	0.597883	0.631934																													2017-11-05	85		no	white	normal		yes		unknown	0		unknown	200		56		0	no
44ec259a-d06f-443d-b997-fb674dc39bb5	0.624091	0.208484																													2017-11-05			no	white	normal		yes		no	0		moderate	200		70	52	0	no
3da0ab62-08ef-41f8-97fd-9409d8439fb2	0.963212	0.954143																													2017-11-05	80		no	white	moderate		unknown		unknown	0		normal	193		72		0	no
c9b27e6c-38da-4981-bb05-a163e527fd79	0.71676	0.811961																													2017-11-05			no	white	unknown		yes		yes	0		unknown	190		67		0	no
a7b07711-37ae-48d2-8094-619c7fb04fef	0.520569	0.142642																													2017-11-05	70	192	no	white	moderate		yes		unknown	1		normal	173		74	42	0	no
117e7788-fc65-4c3d-9fdd-a3cdbfb934c4	0.783573	0.699254																													2017-11-05			no	white	normal		yes		yes	0	150	unknown	145		69		1	no
6c2387c6-73b7-4f3e-824f-096f039fbfd6	0.619315	0.831746																													2017-11-05	80	160	yes	white	normal		yes		yes	1		normal	140		60	120	0	no
13c45156-3fc1-4a4d-b6b2-4d3124ac8dae	0.351524	0.552037																													2017-11-05	80		no	white	normal		unknown		unknown	0		unknown	133		65		0	no
4cd9e181-23b3-4f59-934c-88489fd9e3dc	0.780811	0.873199																													2017-11-05	85	145	no	white	moderate		yes		no	0		normal	129		71	57	0	no
88927f7d-2e15-4941-8093-0b6c4901fb4f	0.480651	0.207973																													2017-11-06	95		yes	white	high		yes		yes	1		unknown	250		68		0	no
b3324f05-19fe-4a7f-9508-17ae3e4ab530	0.961686	0.592364																													2017-11-06	62	125	no	white	normal		yes		yes	1		unknown	174		75		0	no
1c6d6ba7-be1d-4716-862e-d7192ffa577c	0.906727	0.828717																													2017-10-04			no	white	moderate		no		no	0		normal	185		77		0	no
28f0aa3a-79d6-4be7-be42-72c94f52d01a	0.452179	0.326792																													2017-11-08	98		no	white	high		yes		yes	0		normal	330		67		0	no
1a0fd2c3-6d78-4f4a-ac61-03bb51bccfd7	0.624116	0.808057																													2017-11-08	102	193	yes	white	moderate		yes		yes	0		normal	224		64	46	0	no
94a7edd6-a78c-4162-8088-b09222b472ee	0.016702	0.108976																													2017-11-09	80		no	white	normal		yes		yes	0		unknown	230		63		0	no
90d93ddb-4143-416e-8826-0f36d88ae488	0.905575	0.618021																													2017-11-09	85		no	white	normal		yes		yes	0		unknown	130		65		0	no
e2900161-ce18-4fa4-93bf-d1acfdba5e1f	0.987086	0.950351																													2017-11-10			no	white	normal		unknown		unknown	0		unknown	178		69		0	no
cee7f779-47a2-491c-8293-bacc1b6929b9	0.114701	0.098892																													2017-11-12	84	107	no	white	moderate		yes		yes	0		normal	220		65	50	0	no
496682cd-7321-4541-88fb-ae25d3c8bb7a	0.973863	0.97939																													2017-11-12			no	white	normal		yes		yes	0		unknown	130		67		0	no
6024402e-f3b6-4519-b479-6ffd3ae331eb	0.017586	0.501088																													2017-11-12		246	no	asian,pacific_islander,white	normal		unknown		unknown	1		normal	120		66	98	0	no
6c812540-6358-439e-8585-8044348888a3	0.002152	0.327873																													2017-11-12			unknown	asian,white	unknown		yes		yes	0		unknown	110		61		0	no
47dc423f-3fcc-4d19-9547-4ee69c2a6407	0.855068	0.774662
f89dc2ee-dc4a-456d-bec1-ee50c98bb14d	0.008919	0.103248																													2017-11-12	120	165	no	white	normal		yes		yes	1		normal	240		74	33	0	no
5104f9fa-7feb-4f74-b31c-2d05c2fe715d	0.743337	0.894989																													2017-11-13			no	white	normal		yes		yes	0		unknown	155		66		0	no
3782f90a-5d77-4f38-b1c1-2d28a2c8e18d	0.936477	0.678867																													2017-11-15			no	white	unknown		unknown		yes	0		unknown	211		6		0	no
ff7eea6b-a3f7-47b5-9308-9576ba55ff4f	0.270413	0.442335																													2017-11-15			no	white	unknown		yes		yes	0		unknown	189		67		0	no
b060f9e6-934c-427c-bd48-ccbd178404af	0.934454	0.998443																													2017-11-15	72	223	no	white	normal		yes		yes	0		high	161		69		0	no
910ad94f-e0f2-4d77-b999-5100f926297e	0.781506	0.581489																													2017-11-15			no	decline	normal		unknown		unknown	0		normal	150		69		0	no
7602601d-a36e-4b20-b531-8d4c1532d07e	0.85997	0.84345																													2017-11-15	70		no	white	normal		yes		yes	0		unknown	120		67		0	no
bc858b49-8afb-48d3-8471-43ac2cc7e386	0.277608	0.351787																													2017-11-15	65		no	white	normal		yes		unknown	0		unknown	120		63		0	no
6469f90a-d76f-43ef-919c-61f30b994cd4	0.416661	0.452904																													2017-11-16	80		no	white	normal		unknown		unknown			high	209		75		0	no
ce1c77c8-c03d-41d5-82f2-d6d02b258dd2	0.757133	0.59218																													2017-11-16	80		no	white	moderate		no		no	0		unknown	170		6		0	no
a8e7fbd0-8dc1-4205-a382-37ed6dc062af	0.307377	0.798193																													2017-11-17			no	white	moderate		yes		yes	0		moderate	165		64		0	no
4a637804-0fea-417d-b8c2-2a15818f758e	0.125159	0.58867																													2017-11-17	65		no	white	normal		yes		unknown	0		unknown	95		66		0	no
84742a68-a285-493f-a5a2-fa57b5dadc76	0.338791	0.839916																													2017-11-18	83	294	no	decline	normal		yes		yes	0		moderate	190		69	42	0	no
e093f4d5-570b-442a-b0a5-42eb59231690	0.455818	0.323352																													2017-11-18	86	167	yes	white	normal		yes		yes	1		normal	180		72	49	0	no
1bd3807d-6f9d-4a55-9d46-2156f02210d9	0.919691	0.511112																													2017-11-19	80	183	no	white	normal		yes		yes	0		normal	175		68	54	0	no
44a74a54-1f65-4746-8830-b92ab20d8619	0.779451	0.534656																													2017-11-20			no	white	high		no		no	0		normal	205		62		0	no
6ee98845-c34b-43c5-ab6b-27c11ca04ba0	0.4435	0.616702																													2017-10-02	63	157	yes	white	normal		unknown		yes	1		normal	171		71	68	0	no
39d3bc0e-76d7-4071-9c3b-fb0d7ffe7c39	0.360346	0.60225																													2017-11-20	80	162	no	white	moderate		yes		no	0		normal	140		80	56	0	no
c0f1026c-9c7e-478d-84bf-dfe68f565d28	0.988175	0.996012																													2017-11-21			no	white	moderate		yes		yes	1		normal	230		73		0	no
0bd0ee3e-de1b-4384-8289-a65139cbf17d	0.679649	0.782097																													2017-11-21		235	no	white	unknown		unknown		unknown	1		normal	194		70	58	0	no
08975d94-f2c5-442a-859f-fa0c348adb13	0.021372	0.183199																													2017-11-21	62	204	no	white	normal		no		no	0		high	124		5	91	0	no
aeb87e5a-d0f3-423a-a40b-4ae0abe3baa9	0.014239	0.014033																													2017-11-22	80	271	no	white	normal		no		yes	0		high	230		70	76	0	no
396011f7-93e5-4b60-bc0b-657a5ae9ab1e	0.175195	0.183657																													2017-11-22	80	200	no	white	normal		yes		yes	0		normal	220		75	52	0	no
7e1ecb26-b39b-4a1c-8a4f-4c087c7bf920	0.352599	0.983583																													2017-11-22		197	no	white	normal		yes		no	0		normal	190		70	47	0	no
bccbb3ed-7923-49e0-a817-6ca3065143a4	0.004292	0.051847																													2017-11-23	80	180	no	white	normal		yes		yes	0		moderate	170		74		0	no
7bac3109-9a5f-40f2-b208-7aff525a5f85	0.921056	0.715468																													2017-11-25	82		yes	white	normal		yes		no	1		high	402		71		0	no
7a75c26b-5b3e-4a24-8d1b-bf1ec33d7827	0.018296	0.164402																													2017-11-26			no	decline	unknown		no		no	0		unknown	129		62		0	no
6106ffec-eace-4d8d-a4d0-d0458cb43f74	0.448311	0.079458																													2017-11-27			no	african_american	normal		yes		no	0		normal	289		67		0	no
567ae0fa-dbb9-4c58-9708-7e53d3686105	0.772853	0.682955																													2017-11-12	77	240	no	white	normal		yes		no	0		high	170		68	75	0	no
2479af5d-c4d6-4fc5-8e9a-2d6b6d228a12	0.551711	0.273653																													2017-11-28			no	american_indian_alaska,white	moderate		yes		yes	0		moderate	212		72		0	no
25671026-e3e4-4512-8a49-59ee88aeae7d	0.250365	0.560178																													2017-11-29	90	198	yes	white	moderate		yes		yes	1		moderate	220		38		0	no
24a1abeb-eec6-4d91-a8b4-9c097de2ebcd	0.185287	0.198228																													2017-11-29	70		no	white	normal		yes		yes	0		normal	171		67		0	no
34bf9718-00ec-44fe-bcb7-ee5ed620761a	0.46307	0.555306																													2017-11-30	70		no	white	normal		yes		yes	0		normal	198		63		0	no
275acd84-0785-4813-9eef-51babd312042	0.762798	0.908313																													2017-11-30	88	198	no	white	normal		yes		yes	0		normal	181		70	76	0	no
064b80ca-0613-4c83-8818-f60971ad28de	0.547285	0.77538																													2017-12-01	78		no	white	normal		yes		unknown	0		unknown	120		64		0	no
d0e38394-0437-486b-af33-bfce92d82adc	0.02115	0.10947																													2017-12-02	70		no	african_american	normal		yes		unknown	0		unknown	363		67		0	no
70121912-dd7f-40f8-a5a9-e429c250b1cb	0.340168	0.043753																													2017-12-03	70	173	no	white	normal		yes		yes	0		normal	215		70	34	0	yes
6cf90326-dc0f-4bfa-9725-cf4876bc37d2	0.301988	0.694842																													2017-12-03	78	168	no	white	normal		no		no	0		high	124		62	68	0	no
52419d88-8b6f-43c0-bba6-929a3a2ea921	0.062369	0.182348																													2017-12-04		236	no	white	normal		unknown		unknown	1		unknown	159		66		0	unknown
eed3e20c-e360-402f-9cfb-a14841b572e0	0.564949	0.803631																													2017-12-05			no	american_indian_alaska	normal		unknown		unknown	0		normal	150		70		0	no
851557c8-193f-40de-b5cc-f59417a0a797	0.528782	0.335193																													2017-12-06	70	182	no	white	normal		yes		yes	0		normal	140		66	107	0	no
7021e0c8-8ebf-4c7b-a42c-ce6c07598632	0.016617	0.830772
a3ea6f21-9463-4a82-b303-47e309459a06	0.310608	0.15374																													2017-12-09	54	204	yes	white	normal		no		no	0		high	129		57	96	0	no
809352e1-eb66-44d4-88ea-61985a93170a	0.828884	0.794806																													2017-12-10			no	white	normal		yes		unknown	0		unknown	210		63		0	no
8c9bdc5f-dc89-4837-9e93-d25d8ec2d889	0.915183	0.467135																													2017-12-12	82		no	white	moderate		no		no	0	15	normal	165		69		1	no
2ad8b4d5-906c-4012-8022-bb24244e7fd8	0.786161	0.363253																													2017-12-12	60		no	white	normal		yes		unknown	0		unknown	146		66		0	no
3d004c7c-025a-462c-9f75-a5572b6fe971	0.466974	0.559776																													2017-12-13			no	white	normal		yes		yes	0		unknown	157		64		0	no
2b3200bd-774a-4ede-b484-5139bc5394fe	0.353413	0.693954
38f7095e-518e-4ed1-a30e-78c42e295ae9	0.250844	0.272543																													2017-12-14			yes	white	normal		yes		yes	0	600	unknown	470		66		1	no
1cdc4c07-cf6a-4908-804f-6600e0438cca	0.938046	0.741774																													2017-12-14			no	white	normal		yes		yes	0		unknown	195		71		0	no
8197c64b-5347-40e2-9341-7231ff0daeae	0.58945	0.591066																													2017-12-14			no	asian	unknown		unknown		unknown	0		unknown	170		62		0	no
d81a1375-326c-404a-ab8b-7d70ff4c5eba	0.915034	0.443248																													2017-12-14	62	140	yes	white	normal		unknown		unknown	1		high	169		63	58	0	no
e7b022a7-19f8-4743-8738-5248fab8b737	0.890068	0.858728																													2017-12-15			no	white	high		yes		unknown	0		unknown	258		66		0	no
30009b36-ebf0-4eba-9e1d-52b76d97fbb2	0.137365	0.731592																													2017-12-15	80		no	white	normal		yes		yes	0		unknown	239		70		0	no
99ff7bc6-7c0a-4f3e-9603-536c8f729200	0.222339	0.103518																													2017-12-16	82	245	yes	white	high		no		yes	1		moderate	275		74	51	0	no
ccfdbba6-7338-4467-9c2b-6df84061b4d8	0.156623	0.268581																													2017-12-16			no	white	unknown		yes		yes	0		unknown	181		69		0	no
b83dd1d2-2d66-40ea-8267-bf33ec2b2cab	0.514322	0.60792
9dc4c3d7-4c0b-42d7-a2f7-d0cc8e27680a	0.246789	0.524164																													2017-12-19	85	164	yes	white	normal		yes		yes	0		normal	268		74	43	0	yes
9e6f43d8-0be0-43a9-9678-a1f076052dd1	0.387297	0.887249																													2017-11-14			no	white	high		yes		yes	0		moderate	195		68		0	no
d930a4e5-f333-4f9e-be05-15bab11a3623	0.985579	0.982107																													2017-12-19			yes	white	moderate		yes		yes	1		unknown	155		63		0	no
6530f77f-5ea8-4228-beb7-d5bfc0c8fdd1	0.356217	0.950012																													2017-12-20	78		no	white	normal		yes		no	1		moderate	190		66	68	0	no
1f7bfe85-111f-431a-be4c-df0da4b49938	0.026329	0.343739																													2017-11-05			no	white	moderate		unknown		no	0		unknown	177		67		0	no
584c5585-7cfa-4d0d-bec6-40c9e763420e	0.220766	0.147283																													2017-12-22	78		no	white	normal		yes		yes	0		unknown	200		72		0	no
e7d2a71a-a139-4e2b-8086-c6c2303f442e	0.996869	0.914575																													2017-12-22			no	white	moderate		no		no	0		unknown	165		75		0	no
260c1c6e-0411-42e7-a957-2fe920ab29b0	0.785465	0.976378																													2017-12-22	80		no	white	normal		unknown		unknown	0		normal	165		72		0	no
940f6ca8-0838-445b-8e1c-2b10d9ae0194	0.525473	0.771064																													2017-12-24	70	180	no	white	normal		yes		no	1		normal	185		71		0	no
ccd52cda-4f68-4f0a-83e8-e57b86e145db	0.567703	0.228169																													2017-12-24	88	236	yes	asian	high		no		no	1	12	high	151		66	73	1	no
4719ece2-0ee7-43ae-9aef-5af1ef9979a2	0.899162	0.828756
212e15b6-2c46-407d-9fbe-671239d1b1d9	0.727472	0.792751																													2017-12-26	79	163	yes	white	moderate		yes		yes	0		normal	182		71	47	0	no
8cfa5df5-76df-4ecc-82f9-3d24e3189a55	0.875546	0.449101																													2017-12-26	76		no	white	normal		yes		yes	0		normal	180		66		0	no
a974c746-4249-4eae-8c07-2302ddfe0462	0.012298	0.086212																													2017-12-09	82	198	no	white	normal		no		no	0		normal	189		71	50	0	no
16f541a4-c529-4812-ba42-5c3bd3219d17	0.790606	0.989995																													2017-12-28			no	african_american	normal		unknown		unknown	0		unknown	150		71		0	no
018ca101-9e29-445e-ab09-381ddd936925	0.890446	0.962794																													2017-12-29	78	153	no	white	normal		yes		yes	1		normal	179		82	53	0	no
55333dab-71f4-4665-947e-166b4a453cf4	0.635547	0.350266																													2017-12-29			no	white	moderate		yes		yes			moderate	175		64		0	no
8bf6ece4-b0f2-44ac-821d-55ca75cddc23	0.503062	0.918586																													2017-12-31			no	white	unknown		yes		yes	0	100	unknown	150		69		1	no
d1209afe-fd72-477b-bc95-a91dd7e305f9	0.599069	0.278593																													2018-01-01	78	178	no	white	moderate		yes		yes	1		normal	198		71	42	0	no
e802bce2-b18f-4b1a-96e7-6ba871fc071b	0.242255	0.113509																													2018-01-01	85		no	white	moderate		yes		no	0		normal	180		68		0	no
0f561eff-e00b-4f8b-ae92-55678bf00e84	0.000218	0.051652																													2018-01-01			no	white	normal		yes		yes	0		unknown	155		63		0	no
8936e04e-dbd3-48b6-8067-855519cfa7fa	0.251338	0.481107																													2018-01-01	80		no	white	normal		yes		yes	0		normal	130		66		0	no
9098fc61-ae94-4173-abd1-65e0d79ea6de	0.022757	0.616605																													2018-01-01			no	american_indian_alaska	normal		unknown		unknown	0		unknown	208		79		0	no
db8581ba-66fc-4f2c-89eb-722daf85a1ac	0.136166	0.33245																													2018-01-04	76		no	white	normal		yes		unknown	0		unknown	159		67		0	no
789a7fe3-e9eb-4f3c-ab35-5b0b3f67de8f	0.649255	0.829663																													2018-01-05			no	white	unknown		yes		yes	0		unknown	180		61		0	no
f3044ab9-ae33-4b3f-931b-2340aa867201	0.20199	0.143394
fbc54439-97b0-43eb-9afc-706a8291ad20	0.062521	0.143067																													2017-11-27	54	149	no	white	normal		unknown		yes	0		normal	168		70	60	0	no
476afc5b-1cb4-4bac-bd37-563b6ec0f9f1	0.679592	0.001491																													2017-11-02			no	white	unknown		unknown		unknown	0		unknown	240		65		0	no
e62e399d-f669-48f4-9575-d77529ccde9c	0.074947	0.562759																													2017-11-28	80		no	white	normal		unknown		unknown	0	0	unknown	176		70		1	no
aa2d4750-c156-47c6-82e0-018273e5bf63	0.361093	0.227999																													2018-03-27	80	116	no	white	normal		yes		yes	0		normal	110		64	54	0	no
ab6ad65c-232c-4c78-9787-f1f26e524394	0.396749	0.006414																													2018-09-13	70		no	african_american,white	normal		unknown		unknown	0		high	154		68	97	0	no
37b44949-960d-4dbf-861e-2c7ece07af53	0.187964	0.075386																													2018-10-04	72		no	white	normal		unknown		yes	0		normal	198		71		0	no
99f42564-6dda-4c9f-bce2-e01609cea42e	0.761002	0.59492																													2018-11-20	60	223	no	white	normal		yes		no	0		normal	112		60	97	0	no
75c682c1-9ae2-4e5d-a13a-09e42731518c	0.408481	0.886928																													2018-11-24	60		no	white	normal		yes		no	0		normal	160		70		0	no
00a1067c-1117-41ed-b256-123bee061297	0.405346	0.555032																													2018-12-07			no	white	unknown		no		no	0		unknown	127		69		0	no
245067fe-6940-4e30-86c0-005aac25bc76	0.66122	0.32381																													2018-12-13			no	white	normal		unknown		unknown	0	600	unknown	135		68		1	no
44ca324b-1106-4f8a-b9b0-bea88eb24e93	0.778441	0.850454																													2018-12-18	90	200	no	white	moderate		yes		yes	0	20	unknown	200		65		1	no
def81f4a-a8d8-4c52-9781-dd601db8ecdf	0.058678	0.179226																													2019-07-31			no	white	normal		no		no	0		normal	185		72		0	no
8bd7ce2e-b161-4e72-92b1-27816c426619	0.350916	0.363949																													2019-08-21			no	white	normal		no		no	0		normal	160		510		0	no
4a383612-81b8-4b69-b7d6-eadc9c03507b	0.052615	0.235675
289de4e5-4b7a-4b0b-94ad-5a71e0a4df2a	0.065516	0.138981																													2019-01-22			no	white	normal		yes		yes	0		normal	102		67		0	no
7b6de69c-2878-47ca-8f33-d1ad421903ce	0.336016	0.666464																													2019-05-26	70	5	no	white	normal		yes		yes	0		normal	137		64		0	no
200ffa25-9671-4335-bf7c-2ff55dbd60b2	0.996313	0.957468																													2017-10-22	78	162	no	african_american	normal		yes		yes	0		high	143		66	75	0	no
50dde477-7be6-4c25-9aa9-e7c1f1b96cc0	0.507075	0.346241																													2019-06-12	72	182	no	white	normal		yes		yes	0		normal	230		63	64	0	no
25e6c21a-cc67-4cff-8592-01b93206670c	0.244731	0.289635																													2019-06-04	73		no	white	moderate		yes		yes	0		unknown	229		75		0	no
99ae7f0d-2029-4e77-8f2e-de0cbada4eb2	0.843352	0.872283																													2019-06-13	60	171	no	white	normal		yes		yes	1		normal	170		71	76	0	no
cd3557c6-34cb-4813-9976-d071f0270bd0	0.424828	0.526146																													2019-06-16			no	white	normal				yes	0		normal	105		62		0	no
1c0d8f05-260f-43a6-a0d8-a6805cfcb6fb	0.168665	0.058364																													2019-06-18	68		no	white	normal		yes		no	0		unknown	200		70		0	no
c35257bc-2023-4e46-94b0-0fd6936b9ea2	0.111412	0.50721																													2019-06-18	75	174	no	white	normal		no		no	0		high	160		71	59	0	no
910034ec-e21d-4d3f-8f96-3861b6fe2145	0.424196	0.902185																													2019-06-18			no	white	unknown		unknown		unknown	0		unknown	130		61		0	no
13e3d05f-eda2-4c4f-9bf3-815b6a9a1d68	0.281744	0.070789																													2019-06-19			no	white	normal		no		no	0		normal	250		610		0	no
006ec27f-d195-4854-8399-83c5b485d42d	0.018334	0.278517																													2019-06-19		245	no	white	normal		yes		yes	0		normal	175		71	89	0	yes
b9c74dd5-0a85-4384-b23f-a799b0117722	0.479588	0.689458																													2019-06-20		209	yes	white	normal		yes		yes	1		normal	285		68	45	0	no
e7b9c2ce-8b13-4518-840d-bb0e82a074f2	0.87422	0.785051																													2019-06-20	77	180	no	white	normal		yes		yes	0		normal	207		75	51	0	no
53a290ea-5957-4c47-97a3-f56af6a21a77	0.118409	0.502706																													2019-06-20	80		no	white	normal		no		no	0		normal	191		70	38	0	no
33fb4f1c-a0d8-4ec5-a487-bd2c980a4300	0.968125	0.352527																													2019-06-20		130	no	white	normal		yes		no	0		normal	182		72	52	0	no
390f3c0d-588c-4248-8b0a-703a15b8f1e7	0.179128	0.773367																													2019-06-20	66		no	asian,white	normal		yes		yes	0		unknown	132		60		0	no
a0ca5e66-583a-4933-b46e-e4744566a25a	0.377896	0.890258																													2019-06-21			yes	white	high		yes		yes	0		unknown	150		67		0	no
b00d58f7-64f2-49e0-99d9-eedb6a6ad36d	0.060775	0.443583																													2019-06-20		158	no	white	normal		no		yes	0		normal	135		62		0	no
14b68824-6bb8-4571-9eb2-b22b95588c0b	0.866094	0.835564																													2019-06-21			yes	white	normal		no		no	0		unknown	120		66		0	no
8ad505e5-3e07-4d0a-93c8-c87c937b6bc9	0.158328	0.115572																													2019-06-21	60		no	white	normal		yes		no	0		normal	180		64		0	no
57b90d50-5517-4e15-bcb5-d8eb218fab4e	0.716875	0.102507																													2019-06-23	80	321	yes	white	normal		yes		yes	1		moderate	170		65	88	0	yes
91dad378-c766-41c7-b65e-693f2242900b	0.410512	0.148898																													2019-06-23	60		no	white	normal		unknown		unknown	0		moderate	124		66		0	no
e0a512f8-60d2-4cd6-87d8-f8b1c01b33f8	0.215365	0.035749																													2019-06-23	75	205	no	white	normal		yes		unknown	0		high	108		64	65	0	no
1994c137-6601-4af3-a0c7-fcbd3e131525	0.888892	0.587076																													2019-06-24	67		yes	white	normal		yes		yes	1		unknown	180		67		0	no
d1390ce2-4956-4c66-aa4b-6f8dd6f65b99	0.011431	0.038371																													2019-06-24	70	190	no	white	normal		yes		no	0		unknown	154		72		0	no
3538760a-32bc-4a22-a0cd-f7470da91ffe	0.27658	0.045716																													2019-06-24	70		no	white	normal		unknown		unknown	0		unknown	130		62		0	no
8581da1b-4e59-4aea-9b05-b96dba0a8d78	0.98603	0.496484																													2019-06-25	70	236	no	white	normal		yes		yes	0		high	166		68	60	0	no
e4c2c0b2-f31d-4562-ac83-027e70214dee	0.898165	0.875059																													2019-06-25			no	white	normal		no		no	0		unknown	150		72		0	no
800e6cd0-e14d-48cd-b98c-4ccd690db062	0.006876	0.003981																													2019-06-26	45		no	white	normal		yes		unknown	0		normal	195		72		0	no
df5856d1-08a2-4d96-bb9e-cfe54cd39b14	0.605655	0.375247																													2019-06-26			no	american_indian_alaska	unknown		yes		yes	0		unknown	160		65		0	no
67d06c47-66f2-4c37-9268-a234985c2e5e	0.512913	0.605881																													2019-06-27	90		no	white	moderate		unknown		unknown	0		moderate	165		63		0	no
e587cd1e-2d58-4b84-ae1c-ec632ac0e4dc	0.755357	0.58754																													2019-06-28			no	white	unknown		yes		yes	0		unknown	172		71		0	no
cd0fef85-d79a-4c1c-a883-33baa62808ca	0.052851	0.148675																													2019-06-28	91	187	no	white	moderate		yes		no	0		normal	170		68	44	0	no
c3b0da3e-57cf-4223-883c-391efdcf181f	0.070268	0.385003																													2019-06-29			no	white	normal		yes		no	0	45	normal	127		65		1	no
7d6534aa-d616-4cbd-b587-254b0d4b8ca6	0.42287	0.44289																													2019-06-30	80		yes	white	normal		yes		yes	0		unknown	260		70		0	no
307cdc73-4aa2-42d5-89b6-508a1fa37aec	0.07874	0.547895																													2019-07-02			no	white	normal		yes		yes	1		unknown	110		64		0	no
62afa3ff-387d-4985-bcda-d639dc21ecc0	0.4295	0.717237																													2019-07-03			no	white	unknown		yes		yes	0		unknown	320		70		0	no
a3b5d851-d5f4-414d-96a7-af850722a141	0.480056	0.608651																													2019-07-03	82		no	white	moderate		yes		yes	0		unknown	246		73		0	no
f3834d19-e202-455d-8e9f-0454e1e537a8	0.822787	0.929033																													2019-07-03		110	no	white	moderate		unknown		yes	0		high	240		78	25	0	no
63093205-e862-4930-8aec-40c951b5b6a3	0.062462	0.103674																													2019-07-03			no	white	unknown		yes		no	0		unknown	230		64		0	no
3841922f-c7c0-4064-b476-b4589e97a0f7	0.777342	0.241543																													2019-07-03			no	white	moderate		yes		yes	1		high	225		71		0	no
77865a9c-ed43-487c-b2b4-0ccd3a2924d3	0.368682	0.903184																													2019-07-03	80		no	white	normal		yes		unknown	0		unknown	220		72		0	no
885fec7b-64cb-4604-b4dc-b1d4c8485252	0.815698	0.801463																													2019-07-03	82		no	white	moderate		yes		no	0		normal	215		73	47	0	no
7bf93c15-8f1a-40a5-93d0-24bb069adb27	0.55051	0.691911																													2019-07-03		140	unknown	white	normal		unknown		unknown	1		unknown	210		72		0	no
ea2e3d38-56ac-4c6d-ba09-56c56998d2a1	0.335623	0.390173																													2019-07-03	70		no	white	moderate		yes		yes	0		normal	206		74		0	no
b88acce6-c31b-444c-b597-4ddf338c8a8b	0.493862	0.514432																													2019-07-03	75	182	no	white	moderate		yes		yes	0		moderate	190		72	63	0	no
7faffd9e-61c6-4324-8495-807ddf9065f3	0.032996	0.404486																													2019-07-03			no	white	normal		unknown		unknown	0		unknown	185		71		0	no
a1423d65-1447-4693-bc92-94b674db343d	0.872964	0.932697																													2019-07-03			no	white	normal		yes		yes	1		unknown	180		71		0	no
a57f50e9-ee3d-4cce-bb06-f56f71bb41ac	0.104196	0.090986																													2019-06-30	67		no	white	normal		no		yes	0		normal	178		71		0	no
32a828a8-c2c0-411f-9beb-a6fe70207081	0.404837	0.958776																													2019-07-03			unknown	white	unknown		yes		yes	0		unknown	170		73		0	no
f6d0c6f5-f267-447c-aec0-9f00df71a45e	0.083791	0.096773																													2019-07-03	61	230	no	white	normal		no		no	0		moderate	159		69	63	0	no
397d709e-f1ee-480a-83ee-9fdd7f00d499	0.358553	0.154567																													2019-07-03			no	white	unknown		no		no	0		unknown	144		72		0	no
261990b4-4a59-4f98-83a8-e2cc40f3c8f7	0.367673	0.561257																													2019-07-03	75	192	yes	white	normal		yes		yes	1		high	140		70	69	0	no
58f82464-465e-4413-98e8-c5add4c1bc0b	0.510065	0.490568																													2019-07-03	65	542	no	white	normal		unknown		yes	0		high	132		65	87	0	no
1707db7c-f853-4128-950f-ddecd3cbcf15	0.478692	0.762281																													2019-07-03	66	253	yes	white	normal		yes		unknown	1		normal	130		62	75	0	no
b27c16f9-e1a4-4f1a-854e-520a79fcde85	0.981365	0.915366																													2019-07-03	60	181	no	white	normal		unknown		unknown	1		normal	121		63	79	0	no
9cc55c1a-8736-4558-857d-d4d24f082696	0.547753	0.338016																													2019-07-03	50	178	no	white	normal		yes		no	0		normal	120		64	70	0	no
2392eade-a17b-4c4a-a0d0-a8acedd5ea94	0.125143	0.342374																													2019-07-04	75	152	yes	white	normal		unknown		no	0		normal	280		70	41	0	unknown
b60b4d47-cfe5-4572-bdca-6fda8521f746	0.624597	0.443479																													2019-07-04	80		no	white	moderate		unknown		unknown	0		normal	260		74		0	no
7b26132d-8f73-43fb-88ae-037ab89b471f	0.360404	0.440596																													2019-07-04		212	no	white	normal		no		no	0		normal	250		75		0	no
b7eaccaf-c267-494c-9faa-03398733bafe	0.495868	0.633854																													2019-07-04		237	no	white	normal		yes		yes	1		moderate	250		71	46	0	no
28511900-c083-472c-bd9a-7454fa9989ec	0.570913	0.342065																													2019-07-04			no	white	unknown		yes		yes	0		unknown	227		73		0	no
fc36c578-153f-46d2-bcfe-f9410c557300	0.672245	0.209348																													2019-07-04	90		yes	white	moderate		yes		yes	1		unknown	220		74		0	no
fd64e256-09b1-49b2-bc23-230473e79592	0.617754	0.528075																													2019-07-04	90	147	no	white	normal		yes		yes	1		high	210		67	38	0	yes
d42cd765-02cd-4206-be41-6373ff03a2d0	0.429026	0.380697																													2019-07-04	84	198	no	white	moderate		unknown		yes	0		high	208		71	78	0	no
8706545b-614b-4269-83e7-e758468240b9	0.372389	0.011919																													2019-07-04			no	white	moderate		unknown		no	0		unknown	202		75		0	no
eb7353c7-3ee9-4665-ad33-ef5915ceb2cc	0.548343	0.208933																													2019-07-03		168	no	white	normal		yes		yes	0		normal	200		69	41	0	no
bd6a2dff-3ea3-42ab-9b45-4de693c9a99c	0.119864	0.398468																													2019-07-04	80		no	african_american	normal		yes		yes	0		normal	195		69	42	0	no
78340990-678e-442b-8b8e-418913a03441	0.778127	0.559296																													2019-07-04	74	180	yes	white	normal		yes		yes	1		normal	195		68	46	0	no
95e0ae57-48ad-46da-884d-9baed1c38359	0.726024	0.856376																													2019-07-04	80		no	white	normal		no		yes	0		unknown	190		71		0	no
f3c3cbd4-ff2b-42ad-aa34-eb472f1aef21	0.33452	0.471455																													2019-07-04	72	173	yes	white	moderate		yes		yes	1		normal	189		73	43	0	no
8f5a6e6b-2927-4a46-bee3-56985adf51d0	0.111024	0.694573																													2019-07-04	72	215	no	white	normal		yes		yes	0		moderate	185		69	58	0	no
a8e6674a-01aa-4584-9710-298437406f3c	0.563377	0.898743																													2019-07-04	80	278	no	white	normal		no		yes	0		normal	183		70	66	0	no
ebfd6be1-ebc5-4be2-89a1-29b46f13c1b9	0.063561	0.198959																													2019-07-04	81	85	yes	white	normal		unknown		unknown	0		moderate	179		68	27	0	no
9a4a8358-9655-40ba-b375-7968ef2f0eb9	0.058165	0.672046																													2019-07-04			no	white	normal		no		no	0		unknown	177		78		0	no
5b88fd8d-e778-42ae-b27c-9712b5ed83fc	0.963542	0.920229																													2019-07-04	70	100	no	american_indian_alaska,white	normal		yes		no	1		normal	169		71	52	0	no
584d7325-f9d2-4de2-acb4-1f8e50f9eb90	0.698699	0.534173																													2019-07-04		152	yes	white	normal		yes		yes	1		moderate	167		70	65	0	no
9f50e7a6-ec6a-4d8f-be17-f4dd149a6654	0.114234	0.205697																													2019-07-04	80		no	white	normal		yes		yes	1		unknown	165		69		0	no
775d9294-bb65-442a-b979-f49976196a9b	0.800294	0.894958																													2019-07-04	79	166	no	white	normal		yes		unknown	0		normal	163		69	61	0	no
87fdd65a-cd75-4289-865f-5e087905da22	0.315235	0.342506																													2019-07-04	68		no	white	normal		yes		yes	0		normal	160		63		0	no
14b9b486-9842-4a28-ba6c-bc5c255c06b2	0.497635	0.242051																													2019-07-04			no	white	normal		no		no	0		normal	160		70		0	no
8345f48d-53c1-4159-af5b-74130ad817d6	0.496181	0.150749																													2019-07-04	75	177	no	white	normal		unknown		unknown	0		moderate	155		71	54	0	no
3024c5d0-eeb4-44e6-b5ef-78b4527b8def	0.630862	0.539385																													2019-07-04	80		yes	white	moderate		yes		yes	0		unknown	150		70		0	no
a7f78ad1-a3b2-41f4-81b9-3ca8d3485749	0.858855	0.978165																													2019-06-19	70		no	white	normal		yes		yes	0		unknown	145		68		0	no
9a694044-1751-44f3-a5a2-a7f1beb91c54	0.525828	0.481431																													2019-07-04			no	white	unknown		unknown		no	0		unknown	145		71		0	no
55b3fdf6-3360-4c71-880b-26a2f6a2654d	0.024754	0.549545																													2019-07-04	78	195	no	asian	normal		yes		yes	0		normal	138		64	59	0	no
ff1ee81d-e371-4df9-afbd-385ab6a2cbcc	0.623707	0.150769																													2019-07-04			no	white	unknown		unknown		unknown	0	60	unknown	130		68		1	no
d6827b52-40ff-4a3e-8ed8-52bf012ee3ff	0.3333	0.723995																													2019-07-04	70		no	white	normal		yes		unknown	0		unknown	128		63		0	no
28f37ef0-c68b-4e17-a102-171e751e04e9	0.909923	0.83518																													2019-07-04	80	199	no	decline	normal		yes		yes	0		moderate	125		65	65	0	no
8cf83cda-902c-4847-bdd3-97cf15317404	0.277052	0.488049																													2019-07-04	65	198	no	white	normal		no		unknown	0		high	125		64	100	0	no
c98fc559-9058-42f0-814f-53e5cdab6468	0.174523	0.045674																													2019-07-05	80	241	no	white	moderate		unknown		no	0		normal	272		74	53	0	no
27c9cf5c-ece8-462f-b1a1-2e7afec17b0f	0.676008	0.166862																													2019-07-05	75	250	no	white	normal		unknown		unknown	1		moderate	265		70	42	0	no
ae5e7230-7b2f-4407-b2d8-ada7f6110328	0.558603	0.763001																													2019-07-05	78	166	no	white	normal		no		yes	0		normal	240		73	42	0	no
0b21db2c-aa53-4389-8274-1bbd61ca43d0	0.713754	0.373544																													2019-07-05	75	247	yes	white	moderate		yes		no	0		normal	198		72	63	0	no
84f249a3-8b05-40b6-8a78-ff2a0a84ac03	0.241039	0.307875																													2019-07-05	80		yes	white	normal		yes		yes	1		normal	195		67		0	yes
8edb1d4f-84ce-4cb0-886e-de1898712e21	0.59148	0.507931																													2019-07-05	75		no	white	normal		no		no	0		unknown	192		70		0	no
b55d6776-9cf9-4586-9d4c-1829c88949db	0.232292	0.77307																													2019-07-05	70	182	no	white	normal		unknown		yes	1		moderate	190		75	52	0	no
d17ef160-9517-4273-afc8-f935f7fe5f70	0.366917	0.442039																													2019-07-05			no	white	unknown		unknown		yes	0		unknown	180		72		0	no
481c90cc-a840-4d95-9eae-c30ce335177c	0.029489	0.671088																													2019-07-05	68	187	yes	white	normal		yes		yes	1		high	178		69	56	0	no
3a837382-5f61-45f1-a77e-f107daf97bb5	0.973614	0.59157																													2019-07-05	84	229	no	white	moderate		yes		yes	1		normal	176		68	58	0	no
cd118e35-a6ab-4301-96c7-2e0c85ca3b42	0.039683	0.146721																													2019-07-04	70	230	no	white	normal		unknown		no	0		moderate	164		71	70	0	no
c17d7ebd-4394-41b1-8051-00cdec723b81	0.77088	0.822368																													2019-07-05	68		no	white	normal		unknown		yes	0		high	163		69		0	no
81b85289-288c-47e7-984d-793531de3614	0.266174	0.597455																													2019-07-05	55	219	no	white	normal		yes		unknown	0		moderate	157		72	54	0	no
0bb6f6b3-c125-4e73-9613-432ef952de37	0.781342	0.351503																													2019-07-05	83	166	no	white	moderate		yes		yes	0		high	155		64	44	0	no
7b96f8f9-5406-416f-8485-e2d0a3a68863	0.70885	0.83152																													2019-07-05	65	220	no	white	normal		yes		unknown	1		unknown	144		65		0	no
21748b0e-c2cd-4107-b6cc-9a226033211b	0.185392	0.675204																													2019-07-05	65		no	white	normal		yes		yes	1		high	140		67		0	no
6ff0f942-cfe4-4d7d-96e5-695281fb76a0	0.253903	0.142911																													2019-07-05	35		no	white	normal		yes		unknown	0		unknown	140		67		0	no
550871c2-7e9f-4055-a749-9f24aca0ff01	0.744837	0.829416																													2019-07-05	60	178	no	white	normal		no		yes	0		normal	138		69	90	0	no
a4b02dca-dc32-42ae-92d0-247f1d3ae4ba	0.188005	0.675447																													2019-07-05	80	192	no	white	normal		yes		yes	0		normal	135		68	59	0	no
c62737d3-5740-4c51-baa1-a3f8d75a6b80	0.349234	0.121064																													2019-07-05	70		no	white	normal		unknown		yes	0		unknown	112		67		0	no
e492cd2a-80ea-468a-b61c-48591f44dfe9	0.187869	0.56047																													2019-07-06	58	100	no	white	normal		no		no	0		high	208		73	75	0	yes
fb16d7af-2c80-48bb-ae44-0a54a85eedc0	0.498167	0.657517																													2019-07-06		200	no	white	unknown		yes		yes	0		high	185		75	67	0	no
023087ec-1596-499f-b022-e75c27ce5dcb	0.73737	0.500407																													2019-07-06	78	90	no	white	moderate		yes		unknown	0		moderate	172		72	27	0	no
537e1799-5b1b-472d-b3f1-7e3f0bce1b03	0.520104	0.79343																													2019-07-06	65		no	white	normal		yes		yes	0		normal	163		77		0	no
1549655e-9446-4963-879a-354317631887	0.229933	0.048741																													2019-07-06		150	no	white	normal		unknown		yes	0		normal	158		67	46	0	no
24f87c91-95e2-4160-8896-36fa2b4c8816	0.057157	0.361161																													2019-07-04			no	white	normal		no		no	0		unknown	148		70		0	no
ddff38e6-5289-49c0-b53c-3701fce51112	0.060496	0.169895																													2019-07-06	65		no	white	normal		yes		no	0	60	unknown	145		67		1	no
51cf05fb-3f14-46f7-b7fd-f3c64f89a41b	0.906167	0.571919																													2019-07-06	85	260	yes	white	moderate		yes		no	1		normal	141		68		0	no
9fe3f158-96e4-4adc-bdcb-d6d1c61a3530	0.005832	0.113378																													2019-07-06	75	232	no	white	normal		yes		no	0		moderate	129		60	69	0	no
9ae5f30c-d9e6-4c5f-88c9-50c9a3360339	0.955247	0.915235																													2019-07-08	78	166	no	white	normal		yes		yes	1		moderate	220		73	53	0	no
1c475b3e-ddc8-4dd7-a81a-715941aa5537	0.95644	0.813004																													2019-07-08			unknown	white	unknown		unknown		unknown	0		unknown	190		74		0	no
5cbb6a25-f38a-4c1c-a1f9-727076585d7c	0.801894	0.047959																													2019-07-08	75		no	white	normal		unknown		no	0		normal	185		69		0	no
bf2fa59c-bd4f-432e-98fc-111ea1169bdb	0.919287	0.967879																													2019-07-08	65	210	no	white	normal		yes		yes	1		normal	175		72	62	0	no
af7c47d8-4614-4fbe-bde5-4a3847a5629c	0.063086	0.16732																													2019-07-08			no	white	normal		yes		yes	0		normal	172		69		0	no
9f904844-b4d0-4370-88dc-d45167fc341e	0.09648	0.557103																													2019-07-08	70	164	no	white	normal		yes		yes	1		normal	147		64	67	0	no
830786e5-9aee-4cca-8bdc-dc15aaa12c83	0.211499	0.452335																													2019-07-08	82	151	yes	white	moderate		yes		yes	0		normal	147		67	85	0	no
6c8aac67-9a80-4b27-8676-ca2545ef7b96	0.006656	0.131317																													2019-07-08			no	white	unknown		unknown		unknown	0		unknown	130		68		0	no
8372bce2-43c7-4aa0-8207-dd41104c0914	0.785278	0.833408																													2019-07-09	85	195	yes	white	moderate		unknown		no	0		high	280		72	75	0	no
5e3445d3-895a-414a-8dc2-cd8c4a325128	0.608069	0.726934																													2019-07-09	70	208	no	white	normal		yes		no	0		normal	213		70	55	0	no
2cee9bbb-bbbc-4816-b6d1-342d1f9a1416	0.066844	0.142756																													2019-07-09	70	180	no	white	normal		no		no	1		high	195		6	80	0	no
3f0a7728-f14e-4867-b171-2c7ebf15a6b2	0.194812	0.033925																													2019-07-09	80	213	yes	white	moderate		unknown		unknown	0		moderate	194		72	71	0	no
f21ba4cd-ba69-419c-92c3-0927a8d19da6	0.921671	0.787383																													2019-07-09	89		no	white	normal		unknown		unknown	0	20	normal	180		69		1	no
a0f7361c-38f2-4479-b49b-582ace0323d3	0.128307	0.46751																													2019-07-08			no	white	normal		yes		yes	0		unknown	180		71		0	no
eb21c050-ab9a-47cf-961e-2baa5633ad99	0.993205	1																													2019-07-04			no	white	normal		yes		yes	0		unknown	175		64		0	no
578844ad-7b72-4738-9a27-903ee35aeb6a	0.516813	0.482216																													2019-07-09	80	152	no	asian,white	moderate		no		yes	0		moderate	165		71	49	0	no
750b2ee6-3357-4500-8cb0-3cdd68ff09f8	0.358414	0.486211																													2019-07-09	75	139	no	asian	normal		no		no	0		normal	162		67	46	0	no
c1538c9d-182b-46be-97ff-385a60c96d3c	0.042174	0.339311																													2019-07-08	70	213	no	white	normal		no		yes	1		high	153		70	73	0	no
e635e071-a1c2-43ed-8be0-1ebea0e69589	0.018078	0.130997																													2019-07-09		250	no	white	normal		yes		yes	0		high	134		65	80	0	no
8547d84e-792e-4e7b-9974-20c6223ef5ac	0.20208	0.406359																													2019-07-09	82		no	white	normal		yes		yes	0		high	130		63		0	no
39b353d5-6e5e-4299-8dbe-7a7f613e4344	0	0.09286																													2019-07-09			no	white	normal		no		no	0	5	high	126		63		1	no
8d93eefb-eae1-447c-8381-ca2318f6474f	0.92921	0.611993
93e710b4-ad50-4f2a-9fef-062210f3ca7b	0.571342	0.737434																													2019-07-10	83		no	white	moderate		yes		yes	0		normal	275		73		0	no
5ae2d61c-a465-4099-8924-198933788059	0.192071	0.491735																													2019-07-10	85	160	no	white	moderate		yes		yes	0		normal	264		73	42	0	no
bb77b477-e261-4919-86df-cba00ee7b530	0.316065	0.74646																													2019-07-10	85	140	no	white	moderate		yes		yes	0		normal	175		73	40	0	no
8c58a5e0-d917-4954-9274-1bdcc70a6075	0.631013	0.3883																													2019-07-10	66	219	no	white	normal		yes		no	0		high	173		69	74	0	no
b229557b-977d-4351-97ea-24241cffb28f	0.376404	0.499306																													2019-07-10	80		no	white	normal		no		no	0		unknown	172		67		0	no
3a6f3b10-8655-459d-8e2b-5a63080a5994	0.899009	0.811167																													2019-07-10	78		no	white	normal		unknown		unknown	1		unknown	170		70		0	no
bb5de9bc-743f-458a-8246-28bb0e25889d	0.888251	0.61786																													2019-07-09	60	230	no	white	normal		no		yes	0		high	170		73	85	0	no
0c64037f-8e97-4bdb-ab49-a05bea402a1f	0.791784	0.587264																													2019-07-10	68	260	no	white	normal		no		no	0		normal	169		71		0	no
69bf211e-becb-48cf-9737-81623e19e6d7	0.500023	0.146853																													2019-07-10	70	171	no	white	normal		yes		no	0		moderate	168		76	66	0	no
4c5589c4-227c-449a-a72e-58e223bf7a37	0.020311	0.180822																													2019-07-10	69	196	no	white	normal		yes		yes	0		normal	159		69	49	0	no
2feac6cc-3107-474d-a774-1df1891bf17b	0.77672	0.829296																													2019-07-10	80		no	white	normal		yes		yes	0		unknown	155		70		0	no
c4bb396a-0e56-466d-97d6-4cf9f4b903fc	0.293897	0.242846																													2019-07-10	70		no	white	normal		no		yes	0		normal	148		67		0	no
4142f313-3433-4ef9-9b63-36902f6024e4	0.47205	0.775257																													2019-07-10		187	no	white	normal		yes		yes	0		normal	143		67	84	0	no
b6388d2a-5c52-4614-99c6-516625b85ed0	0.699309	0.473097																													2019-07-11			no	white	normal		unknown		unknown	0		normal	240		69		0	no
fe20076d-b7a6-459c-b14e-f31195930f31	0.225802	0.660949																													2019-07-11	75		no	white	normal		unknown		unknown	0		unknown	190		68		0	no
33f11850-2951-455a-97d9-639a9d5f4651	0.909051	0.686264																													2019-07-11	90		yes	white	high		yes		yes	1		unknown	185		70		0	no
8366330b-961b-4357-8f72-a474188fed25	0.617386	0.911385																													2019-07-11	70		no	white	normal		yes		no	0		unknown	155		70		0	no
31bb91fe-005c-4913-868a-3404b574d814	0.239053	0.04779																													2019-07-11	74	107	yes	white	high		yes		yes	1		normal	150		69	107	0	no
62eecf54-d59c-4a77-8787-ae8682299465	0.64258	0.829207																													2019-07-12		98	yes	white	normal		yes		yes	1		normal	230		74	65	0	no
6edf7c2a-6453-45cd-b6cc-8611374e649f	0.760694	0.580686																													2019-07-12	80		no	white	moderate		yes		yes	0		unknown	200		72		0	no
845332a2-f893-4458-a379-617503c0e415	0.822402	0.228992																													2019-07-12	75		no	white	normal		yes		no	1		unknown	198		70		0	no
2bd3205b-9f7c-4efb-90fa-da10bdb2ce65	0.356925	0.579249																													2019-07-12			no	white	normal		yes		yes	0		unknown	195		71		0	no
bbe6484d-f48d-4af8-a57c-bc7aecb28b76	0.296243	0.674697																													2019-07-08	80	288	no	white	normal		unknown		yes	0		moderate	182		71	58	0	no
db5ffc1c-27be-4330-be92-0d95e467a317	0.485132	0.143582																													2019-07-12			no	white	unknown		yes		yes	0		moderate	182		72		0	no
a7e9eda5-4144-4228-b439-671fb34b6d35	0.203008	0.068146																													2019-07-12	75		no	white	normal		unknown		unknown	0		normal	175		73	49	0	no
c381b66d-e6c1-4f90-a564-c038f065eddd	0.632956	0.44386																													2019-07-12	90		no	white	normal		yes			0		normal	167		69		0	no
8256dccb-ff37-4f78-a01b-8cd95b2f258f	0.712482	0.311783																													2019-07-12			no	white	normal		unknown		unknown	0		unknown	165		70		0	no
cae9c8aa-457d-4329-868e-292d0a6e8293	0.969784	0.917762																													2019-07-12	78	196	yes	white	moderate		yes		unknown	1		normal	163		69	129	0	no
ec5f9f3e-ce43-4fee-bc23-8a1ee59a17a6	0.755819	0.545215																													2019-07-12	80	215	no	white	normal		yes		yes	1		normal	159		68	32	0	no
ca9d368a-905f-48e3-a953-c822ab5ba51d	0.809611	0.982289																													2019-07-12			no	white	normal		unknown		unknown	0		unknown	152		71		0	no
a7a97f7e-dc6e-45f6-b078-8fa3accefa48	0.396511	0.182746																													2019-07-13	73		no	white	normal		yes		unknown	0		normal	255		73		0	no
80902ad0-8f31-4d78-82f5-213ddd36469f	0.539133	0.145922																													2019-07-13	80		yes	white	high		unknown		unknown	0		normal	250		76		0	no
4b6f0942-1f3a-4ac4-92ee-21e09050c85b	0.408637	0.499724																													2019-07-05	80		no	white	moderate		yes		yes			moderate	214		74		0	no
63835dfd-1d84-4340-ac2c-0e8aab1dda5e	0.01835	0.060434																													2019-07-13	72	184	no	white	moderate		yes		yes	0		moderate	200		72	48	0	no
804d2c30-46f7-45b3-a200-11c061658342	0.920004	0.485933																													2019-07-13	85	200	yes	asian	moderate		yes		yes	0		normal	185		73	45	0	no
95c05ec6-b673-4bb0-9336-f229ff05bf27	0.332894	0.793301																													2019-07-12	80		no	white	normal		unknown		unknown	0		unknown	175		72		0	no
f698528e-0ec9-4222-a7ad-4917881f423c	0.892042	0.905464																													2019-07-13	78	210	yes	white	moderate		unknown		unknown	1		moderate	161		67	60	0	no
ab8b72f2-ad77-4b42-bde0-f3ab7667d800	0.47584	0.640601																													2019-07-13	78		no	white	normal		yes		no	0		moderate	160		64	64	0	no
17644f48-bd77-40da-9137-9a6fb7fdb799	0.945929	0.461005																													2019-07-13	75		yes	white	moderate		yes		no	0		unknown	155		69		0	no
95363379-7d53-4013-8b60-efba6df889fc	0.337033	0.533939																													2019-07-13	80	160	no	white	normal		unknown		yes	0		normal	155		70	42	0	no
c70cb101-7ae8-4c46-b3a3-09bd6d1899a3	0.994215	0.99796																													2019-07-13	64	158	no	white	normal		yes		yes	0		normal	128		64	69	0	yes
48a544b0-32e8-4288-8c68-794bbd06c662	0.401051	0.538348																													2019-07-13			no	white	moderate		yes		no	0		unknown	125		64		0	no
9972c178-f546-424a-901a-b712e63acbe6	0.35651	0.578489
4b81493b-bfa5-48be-8e17-e0635d54aba8	0.663339	0.616365																													2019-07-11	99		no	white	moderate		yes		yes	1		normal	239		71		0	no
5d0c24f6-af47-4602-a7dd-2aea3bb60f3c	0.374063	0.788599																													2019-07-13			no	white	moderate		unknown		unknown	0		moderate	225		72		0	no
ebb94bc1-581c-4bb2-9ef1-0618d3c3cb67	0.993954	0.907431																													2019-07-14	73	151	yes	white	normal		yes		yes	1		unknown	215		71		0	yes
659ddd22-484f-4d3d-8cf0-f14036903628	0.078998	0.20023																													2019-07-14	80	229	no	white	normal		no		yes	1		normal	205		64	41	0	no
c7ad838a-b485-4b26-b032-79f28f8b2df7	0.246785	0.101968																													2019-07-14			no	white	normal		yes		yes	0		normal	180		73		0	no
98d5bfb9-021a-4fb1-ae73-da318a568f81	0.00702	0.155759																													2019-07-14			no	decline	normal		unknown		unknown	0		unknown	170		62		0	no
649443d4-58f4-4128-8d2f-4111ab5f32d3	0	0.026819																													2019-07-14		147	no	white	normal		unknown		no	0		normal	152		65	49	0	no
a4484391-6fa1-4051-8866-27d71979a968	0.024356	0.180691																													2019-07-14	80		no	white	normal		yes		yes	0		unknown	145		69		0	no
eab9c6a4-501b-41bc-a154-8d3f33675298	0.895059	0.448898																													2019-07-14	80	230	no	white	normal		no		no	0		moderate	135		68	45	0	no
633e738a-ec78-47a6-894f-a05732166f68	0.358281	0.266769																													2019-07-14	69	189	no	white	normal		yes		yes	0		normal	120		65	79	0	no
f8cec71b-1c5c-41c7-a072-e02d2a2eb511	0.588337	0.240299																													2019-07-15			no	white	normal		unknown		yes	0		unknown	223		73		0	no
da6a97a3-77e9-4273-9bdb-0a5393e969d2	0.618045	0.849047																													2019-07-15			no	white	unknown		unknown		unknown	0		unknown	202		72		0	no
ba12b6f4-7ed0-4092-8719-9741fb6fb49d	0.553147	0.501412																													2019-07-15	70	241	no	white	normal		no		yes	0		unknown	189		68		0	no
f8e28ea1-5ccc-44da-88ab-07db49fd52a4	0.055668	0.310893																													2019-07-15	74		no	asian	normal		unknown		unknown	0		unknown	134		64		0	no
58e98977-0200-4a5d-a0c3-88da47678a93	0.256152	0.075474																													2019-07-16	75		no	white	moderate		yes		yes	0		unknown	192		72		0	no
a861cda8-f6cf-4bb3-acfa-ec4aba1f4c6c	0.871171	0.908025																													2019-07-16	80		no	white	normal		yes		yes	0		moderate	168		67		0	no
8e36c9f7-2e89-416a-bb6e-5afa2a90279a	0.345758	0.274629																													2019-07-16	88	194	no	white	normal		no		yes	1		normal	165		69	55	0	no
c86f32d4-ca4b-407a-8601-ac38e79b4092	0.403894	0.569395																													2019-07-17	82		yes	white	moderate		yes		yes	1		unknown	208		70		0	no
49ca1399-4ea7-4bb6-baf2-914565981ef2	0.101931	0.505878																													2019-07-17			no	white	unknown		unknown		unknown	1		unknown	190		68		0	no
03283ca1-2174-4b21-8050-009abcc8fdc1	0.428709	0.498928																													2019-07-17			no	white	normal		yes		yes	0		unknown	185		73		0	no
c420ac3c-2551-4cb1-934d-1f6b36a35835	0.363859	0.119881																													2019-07-17	65	148	no	white	normal		yes		yes	0		normal	175		70	44	0	no
03991dbd-2574-4cab-8f2d-196b92e8c5a9	0.222344	0.232826																													2019-07-17	84	145	no	white	moderate		no		no	1		normal	164		69	71	0	no
c419346f-f8bc-4fb7-9b4b-9bd68affcbbe	0.059897	0.034443																													2019-07-17	65	200	yes	white	moderate		yes		no	0		moderate	157		68	65	0	no
aa77f28c-51df-4ac3-94b4-dc507172a123	0.256154	0.39359																													2019-07-18	80	195	no	white	normal		no		no	0		normal	203		70	84	0	no
98987008-0a66-4c33-ad61-d78d1182f376	0.563199	0.997999																													2019-07-18	68	157	no	white	moderate		no		no	1		moderate	200		74	39	0	no
c429fea4-f202-400d-a472-42cfc7ca4e4a	0.967603	0.950326																													2019-07-18			no	white	unknown		yes		yes	0		unknown	195		72		0	no
16a92582-4120-456a-b24f-302de8e7cd9e	0.624492	0.590725																													2019-07-18	80	108	no	white	normal		yes		yes	1		high	176		69	18	0	no
f6a804fb-e53b-4aea-a133-73bfb3133d56	0.871441	0.746306																													2019-07-18		135	no	white	normal		no		yes	1		normal	161		70	54	0	no
829452f8-cb0c-4edc-96d0-8d6e6700bb32	0.04202	0.016028																													2019-07-18	60		no	white	normal		unknown		unknown	0		normal	160		71		0	no
593641bb-b38d-4ac8-87a2-ada3f2e5322f	0.358531	0.260872
dc6ac3d6-1a98-43a9-8878-87265eb99b50	0.214559	0.353014																													2019-07-19			no	asian	normal		unknown		unknown	0		unknown	190		66		0	no
1c4b9821-e033-4028-a48f-ce0438ae5ec8	0.85645	0.928414																													2019-07-08	80		no	white	moderate		no		yes	1		unknown	175		67		0	no
3abbf558-a44e-4fee-be94-002731f3ac34	0.678859	0.971349
29e6bd53-d8d9-4d79-ace7-15cae153fe2c	0.956692	0.93047
c4f10037-cf6b-433e-b9b1-3725537c496d	0.058749	0.603221																													2019-07-20	80	148	yes	white	moderate		yes		unknown	1		normal	190		71	54	0	no
057ee853-cce4-482d-8281-1e94ebce8357	0.165792	0.112924																													2019-07-20			no	white	normal		no		no	0		normal	180		72		0	no
b53f4ed7-69c5-49c7-97b9-ecd2d91576a0	0.783062	0.614861																													2019-07-17		288	no	white	normal		yes		yes	0		normal	155		70	53	0	no
c2662ccb-407a-4666-96df-3fb2cd476386	0.250019	0.364471																													2019-07-20			no	white	normal		no		yes	0		unknown	150		68		0	no
17c1d2d9-9d90-431e-9a2b-62131a78e029	0.875628	0.829887																													2019-07-20	68	139	yes	white	normal		yes		yes	0		high	150		71	78	0	yes
9a2173dc-57be-48e5-a854-63feb4e3a758	0.377999	0.518083																													2019-07-20			no	white	normal		unknown		no	0		unknown	150		63		0	no
ebbe1e99-fcbb-407f-9c65-f309d47ae542	0.643474	0.025664																													2019-07-20	80	210	no	asian	normal		yes		yes	0		normal	110		64	30	0	no
f6e37c79-31a5-4b5a-aa46-9d98c670c408	0.517244	0.362082																													2019-07-21	70		yes	white	normal		yes		yes	1		normal	312		68		0	no
4e65f637-de9a-4cb1-a010-efba5042fc73	0.863055	0.938477																													2019-07-21	84	237	no	white	normal		no		no	0		moderate	226		73	53	0	no
70da7542-9d76-47ab-812c-4f1b832b7b58	0.124059	0.473917																													2019-07-03		198	no	white	unknown		unknown		unknown	0		normal	147		69	65	0	no
b708a71e-511e-44bc-86ab-8ae601111224	0.059755	0.106687																													2019-07-22	80	168	no	white	normal		yes		yes	0		normal	295		76	47	0	no
ee47dd25-4c5c-4555-884d-1d63e0019fc0	0.960825	0.944813																													2019-07-22	75	300	no	white	normal		yes		yes	1		moderate	188		69	83	0	no
7a89e7cf-d544-4cfe-8bdd-ba644e90650c	0.88359	0.54923																													2019-07-19	70		no	white	normal		yes		yes	0		normal	182		72		0	no
f0e8a4ab-6e50-44c5-a4bb-2b74dd016699	0.973382	0.922444																													2019-07-23	70	189	no	white	normal		unknown		yes	0		normal	170		68	63	0	no
56da50c7-a112-4e94-828c-1a7afb700e89	0.301502	0.778078																													2019-07-23			no	white	unknown		yes		yes	0		unknown	168		68		0	no
1edb351e-2e66-466b-ab27-05d98c983a46	0.182654	0.519126																													2019-07-23	73		no	white	normal		yes		unknown	0		unknown	155		64		0	no
8e666777-be48-428f-ac28-b6abf81357ef	0.06216	0.143196																													2019-07-23	80		no	white	normal		yes		yes	1		unknown	186		70		0	no
c0414780-823f-4d88-b182-47813b49ac2c	0.813484	0.870805																													2019-07-24	80		no	white	normal		no		unknown	1		unknown	178		71		0	no
71e41f3d-e134-4c66-82d8-320ee17b9700	0.852248	0.868647																													2019-07-03	74		no	white	normal		yes		yes	0		unknown	165		70		0	no
4d2dc1cd-13cf-459b-a877-ac3e6a4f3d66	0.882181	0.918559																													2019-07-23	65	150	no	white	normal		unknown		yes	0		high	149		71		0	no
b328b1e9-c98f-455c-b7b2-61f0d22930c4	0.38192	0.774201																													2019-07-25			no	white	normal		yes		yes	0		normal	240		71		0	no
7f032726-43ed-4af9-9540-cc2e1f9ae11e	0.064965	0.028146																													2019-07-25			no	american_indian_alaska,white	normal		no		no	0		normal	195		72		0	no
8a7b46aa-0931-4261-9975-d60b3cb742f2	0.983705	0.922545																													2019-07-25			no	white	normal		no		unknown	0		unknown	193		66		0	no
7c21dc6c-4810-4e56-a270-79adef320e97	0.698773	0.568851																													2019-07-25	76		no	white	normal		yes		unknown	0		normal	155		69		0	no
10053035-d926-4d70-815f-f5a6903a9419	0.530834	0.325632																													2019-07-25	76	181	no	white	normal		yes		yes	0		normal	137		67	76	0	no
65567d4f-fabd-4d03-b785-66a6eacd0f15	0.230626	0.335612																													2019-07-26			no	white	moderate		yes		yes	0		unknown	180		71		0	no
209ec2c9-783c-4bc8-b26e-ff123e22c929	0.141266	0.581739																													2019-07-26			no	white	normal		yes		unknown	0		normal	174		66		0	no
6e71334e-d540-4473-8691-6d84c5e7228c	0.065902	0.06108																													2019-07-26			no	white	normal		yes		yes	0		unknown	158		67		0	no
d7dd198d-040c-4b67-a1bf-4107eaf99835	0.891047	0.887082																													2019-07-26	71		no	white	normal		yes		yes	0		moderate	149		58		0	no
e4bcda80-110d-40ed-bf74-09d5415e14ce	0.801969	0.912786																													2019-07-26	80	163	no	white	normal		yes		yes	0		normal	115		65	65	0	no
9354fdd8-e84b-49b1-b97c-a8e5292fc50d	0.251167	0.047894																													2019-07-26			no	white	normal		unknown		unknown	0		high	108		63		0	no
197be92a-3b9c-47f2-898f-031103ea27a5	0.542734	0.477263																													2019-07-28	90	266	no	white	normal		no		unknown	1		moderate	184		69	49	0	no
c0ce51bf-f4e9-44ba-9d81-fd9372221c33	0.924337	0.501242																													2019-07-28			no	white	moderate		yes		yes	0	2	unknown	157		62		1	no
2aa26401-ffb4-43b6-98a6-69d555ce38ec	0.307875	0.401944																													2019-07-28			no	white	unknown		yes		yes	0		unknown	143		67		0	no
db5f2242-8b6d-4d23-a639-a176e97d254b	0.302138	0.736977
44d6f7c0-cf64-483b-b8d2-fff29598cb1f	0.03391	0.163044																													2019-07-22	80		no	white	normal		no		yes	0		unknown	210		76		0	no
4b6cbf4e-cfe9-4d24-8d2b-2480c3ab99a5	0.108096	0.824996																													2019-07-29	71	199	no	white	normal		no		yes	0		normal	210		73	76	0	no
c65e18e3-a5a5-4de9-886d-c2111de74066	0.096402	0.121012																													2019-07-28	74		yes	white	normal		yes		yes	1		unknown	205		73		0	yes
be72e129-b64a-40ad-9a34-ceea20ced81f	0.279113	0.499475																													2019-07-29	85	205	no	white	normal		no		no	0		unknown	180		70		0	no
378963bd-9da4-4be6-90da-ab3ca7b06942	0.100877	0.181204																													2019-07-29	90		yes	white	moderate		yes		yes	0	10	unknown	173		72		1	no
13064821-a2ab-4f72-a506-e0165c97bb66	0.833958	0.812051																													2019-07-29		196	no	white	normal		yes		unknown	0		normal	168		73	87	0	no
f4bb5b09-3788-4e61-990c-dd31e0da1bb5	0.562788	0.220614																													2019-07-29			no	white	unknown		yes		yes	0		unknown	165		69		0	no
0d9383f4-f821-4ba6-94b2-4ba8c7c74e8c	0.741151	0.908887																													2019-07-29			no	white	normal		unknown		yes	0		unknown	145		68		0	no
8d0e8320-c06c-4bad-945b-f93af73e4083	0.260593	0.188765																													2019-07-29	71	186	no	white	normal		yes		yes	0		normal	142		67	81	0	no
8ac2552c-d1d9-4b73-a854-a7da392c0c40	0.965517	0.793272																													2019-07-30	70	143	no	white	normal		unknown		unknown	0		normal	250		64	62	0	no
d944d429-4480-4ad7-b20a-f196a62483f4	0.941343	0.342159																													2019-07-30			no	white	unknown		unknown		unknown	0		unknown	230		69		0	no
4fb610d2-18ab-4dec-863c-e89ea3d94ec2	0.083173	0.568002																													2019-07-30			no	white	normal		yes		no	1		high	155		66		0	no
0718054b-832e-4a05-808c-bc5b4bf66411	0.989757	0.980249																													2019-07-12			no	white	normal		no		no	0		moderate	155		64		0	no
4e8596da-9d02-4e43-abdb-b5d85369ce5c	0.503119	0.915357																													2019-07-30			no	white	unknown		yes		no	0		unknown	130		69		1	no
1c2257bc-c08b-4aba-ac0d-cfb97c73e196	0.267769	0.611023
8a0392f2-627d-454b-81f8-1bc89d00bd29	0.072665	0.33929																													2019-07-11			no	white	normal		yes		yes	0		unknown	260		71		0	no
f5476564-0975-4a62-9465-909332e320f2	0.245457	0.916256																													2019-07-31		209	no	white	normal		yes		no	0		moderate	210		75	63	0	no
bcee61ac-0225-4df3-8a9c-f67758ca8618	0.723952	0.364762																													2019-07-31	85		no	white	normal		no		no	0	20	normal	210		70		1	no
69f15c2f-11e1-4642-abec-c02452d1eacc	0.807841	0.916534																													2019-07-31	74		no	white	moderate		yes		yes	1		normal	177		69		0	no
62b318cb-3885-44b2-b751-2e09a0bacaba	0.584401	0.671101																													2019-07-31	65	190	no	white	normal		yes		yes	1		moderate	175		64	36	0	no
8586549e-4610-4c37-bc9c-36cd39871422	0.624588	0.775926																													2019-07-31			no	white	normal		unknown		no	0		unknown	165		68		0	no
f026f6e9-912b-49ff-a30f-c05f0efa0bca	0.107276	0.554455																													2019-07-31	70		no	asian	normal		unknown		unknown	0		normal	108		62		0	no
b391af5d-41bc-422f-bbcf-de346dfcce0b	0.497414	0.594083																													2019-07-30			no	white	normal		yes		yes	0		unknown	240		71		0	no
2d8d253d-765a-459c-9702-6e75ec6d160f	0.976212	0.965741																													2019-08-01			no	white	moderate		yes		yes	0		unknown	220		75		0	no
68d89f9d-7203-430e-9731-39f11518aa07	0.922171	0.839298																													2019-08-01		215	no	white	normal		unknown		unknown	0		high	172		69	80	0	no
ecbebc72-3ba2-436b-a1c1-0e0152e933ca	0.351626	0.470709																													2019-08-01	79		no	white	normal		no		yes	0		unknown	170		65		0	no
ea418f1d-db33-4dab-8bf2-fe9976f116b5	0.587837	0.858225																													2019-08-01	65		no	white	normal		no		no	0		unknown	160		68		0	no
7c617fa8-af7d-42cd-af7f-bf41a52f0317	0.506433	0.188866																													2019-08-02			no	white	normal		yes		yes	0		unknown	235		73		0	no
30b9395d-fb58-48eb-9797-136ecc66c579	0.859925	0.640597																													2019-08-02			no	white	normal		unknown		yes	1		unknown	150		66		0	no
b31dbaba-1c3a-4bdf-b64e-45b06cf533d0	0.943761	0.793588																													2019-08-02			no	white	unknown		yes		unknown	0		unknown	105		62		0	no
0ea76e88-888f-4889-9f1c-ac876b1a4459	0.066022	0.0138																													2019-08-03	67		yes	american_indian_alaska,white	normal		yes		yes	0		normal	245		74		0	no
9a865373-c5b7-4f48-bf74-e0e8d37af42d	0.62896	0.38739																													2019-08-03		81	no	white	normal		no		no	0		normal	205		68	23	0	no
5b6fa9c7-c316-48fc-bbf8-7541ed6768b1	0.142697	0.12907																													2019-08-03	83		no	african_american,white	high		yes		yes	0		unknown	201		67		0	no
f03a23e5-1f08-43e9-a588-2930d68bbd36	0.994794	0.969822																													2019-08-03	60	153	no	white	normal		no		yes	1		normal	159		69	52	0	no
08580e63-85cf-44cf-91ea-76eadd8d7fd2	0.725338	0.516825																													2019-08-04	79	179	no	white	normal		no		yes	0		normal	115		66	85	0	no
2ef3c6e6-aa00-4a3d-a070-0b6c333bb074	0.470441	0.59423
931f242b-8b90-41f9-8165-006ec291f338	0.524724	0.672021																													2019-08-05	80		no	white	normal		yes		no	0		unknown	274		73		0	no
0b162c0a-9fe1-42f6-86c0-98b1c8047988	0.170605	0.776946																													2019-08-06	80		no	white	normal		yes		yes	0		unknown	250		68		0	no
65c7ade4-ab90-464a-a26f-a7ea1499b697	0.250392	0.143047
54b02aeb-6347-4c96-b886-32a09b094455	0.825111	0.319661																													2019-08-06	80		yes	white	high		yes		yes			normal	245		66		0	no
5ab674e9-d9d9-4500-bc41-016cffb8092b	0.817794	0.746968																													2019-08-06	85	200		white	normal		yes		yes	0		normal	185		67	57	0
bf91800f-0418-4265-afa4-e2462a56b014	0.447043	0.512442																													2019-08-07			no	white	normal		unknown		unknown	0		normal	150		63		0	no
88371651-f710-45e0-b0af-bfb5c7031d45	0.044911	0.384888																													2019-08-16	65	135	no	white	normal		yes		no	1		normal	133		65	76	0	no
9b157d36-b150-4fbc-b2ff-fb6e1fb9aff4	0.989743	0.995245																													2019-08-08	80	164	no	white	normal		yes		yes	0		normal	205		72	49	0	no
bbdf8d9f-0336-4032-bd01-92050a493f50	0.667502	0.883265																													2019-08-08	70	140	no	white	normal		yes		yes	1		high	168		70	58	0	no
b99b5377-44b9-469d-a71c-2205392695d9	0.009411	0.226427																													2019-08-10			no	asian	moderate				no	0		unknown	127		61		0	no
12287c73-6102-4969-a1ba-0de862a0c7fd	0.244265	0.172776																													2019-08-10	71	199	yes	white	normal		yes		yes	1		high	119		60	104	0	no
ec29d10a-30a2-4e5a-9806-7cd571a11446	0.272359	0.371473																													2019-08-10	66	189	no	white	normal		yes		no	0		normal	110		62	94	0	no
38a0898e-e606-40fb-b8e2-42d151d31360	0.848301	0.143297																													2019-08-11	82		yes	white	normal		yes		yes	0		unknown	212		75		0	no
05dc2a70-b7b7-44bd-8883-9460019bb47d	0.629068	0.230409																													2019-08-03	80	250	no	white	normal		no		yes	0		high	146		67	72	0	no
394dbc82-b21b-440f-9e71-7bb0f73d039b	0.87684	0.776224
1c78da62-480a-447d-9abc-de2a56f56f5e	0.464728	0.591709																													2019-08-12	22	240	no	white	normal		yes		yes	0		moderate	208		600	50	0	no
10e67c64-4b04-4a79-8e37-5e3527af9820	0.809435	0.608644																													2019-08-12			unknown	white	unknown		unknown		unknown	0	10	unknown	185		73		1	unknown
0f0b2180-cb0b-4837-9055-f5d09cd8f047	0.84298	0.928036																													2019-08-12		545	no	white	normal		no		yes	0		high	167		68	91	0	no
bfb6b162-b865-4eaa-bf57-ecd63d35bec8	0.313976	0.541632																													2019-08-13		214	no	white	normal		unknown		unknown	0		normal	215		61	52	0	no
b3bb2176-d95e-4bde-bba5-be7cf502b180	0.01745	0.104702																													2019-08-13	80	241	no	white	normal		yes		yes	0		high	210		75	64	0	no
d77c8a6c-6c29-4494-bc04-1f87b19cef0f	0.663335	0.531882																													2019-08-13	80	176	yes	white	normal		unknown		yes	0		normal	204		61	41	0	yes
fc8a85b3-510a-45c5-85b0-845e634d2484	0.421991	0.463494																													2019-08-06			no	white	moderate		unknown		unknown	0		unknown	200		68		0	no
8aa158f5-645d-4c77-a8e3-a9f4cbea98fd	0.990407	0.446944																													2019-08-14	72	272	no	african_american	normal		unknown		yes	0		high	235		71	93	0	no
b45dfb5e-7871-48aa-901a-8a630aaf65f4	0.778509	0.870919																													2019-08-14	80	190	no	white	normal		unknown		unknown	0		normal	228		74	69	0	no
7b171ed1-0f02-4d3b-94d3-ffe079d5a289	0.052016	0.15068																													2019-08-14	80		no	white	normal		yes		yes	0		unknown	140		64		0	no
0f9d723b-5a3b-49a8-af90-9eddddd221ff	0.765087	0.972351																													2019-08-14			no	white	normal		yes		unknown	0		normal	123		63		0	no
871d23cc-498b-4372-8157-b9ec78809dc1	0.770797	0.804958																													2019-08-15	70	181	yes	white	moderate		yes		yes	1		moderate	175		67	45	0	no
38451efe-4524-4e57-a304-93bdd2c80afc	0.305082	0.430906																													2019-08-15	62		no	white	normal		no		yes	0		normal	149		62		0	no
3ac7720d-7e24-4af1-9105-56103754da5c	0.729919	0.774525																													2019-07-06		215	no	white	normal		yes		yes	1		unknown	150		68		0	no
c9c4452d-d14e-4028-94ef-2ca7695e92bc	0.215264	0.206872																													2019-08-17	56	195	no	white	normal		yes		no	0		moderate	160		75	61	0	no
2e81f34c-a079-41ec-afaa-db000f08ddcf	0.610615	0.412134																													2019-08-18	80	204	no	white	normal		yes		yes	0		normal	192		72	60	0	no
f3259e9c-b45e-4713-b55f-844c8713df03	0.002751	0.017768																													2019-08-18			no	white	normal		unknown		yes	0		unknown	168		65		0	no
78da8dea-d775-41d0-96fb-73b81ec5246b	0.331316	0.133314																													2019-08-14			no	white	normal		no		no	0		normal	160		67		0	no
68fa130c-72e3-49bd-afc6-2316428af197	0.137832	0.047631																													2019-08-18	80	237	no	white	normal		yes		yes	0		normal	156		71	63	0	no
d0abf2c0-d8c4-4d8f-925d-215cecfb3b7e	0.122677	0.150315																													2019-08-18		226	no	white	normal		yes		yes	0		normal	108		62	74	0	no
58f59c29-88f1-4089-b530-8c99fed35dd0	0.469638	0.568103																													2019-08-19	75	180	no	white	normal		no		no	1		normal	278		72	59	0	no
d4d6d12d-0e72-4239-b720-913cd3668c42	0.5596	0.908259																													2019-08-19	76		yes	white	normal		yes		yes	1		normal	220		74		0	no
b9f8aeab-16b9-4bde-a633-27556264755b	0.496859	0.20491																													2019-08-19			no	white	normal		yes		yes	0		unknown	174		70		0	no
80b8d76c-0b00-4884-ab85-11282d5f0381	0.969939	0.972372																													2019-08-19	80		no	white	normal		yes		no	0		unknown	170		71		0	no
ff05f129-aa00-4d45-ab5f-d89084406e74	0.157025	0.327767																													2019-08-19	70	169	no	white	moderate		unknown		unknown	0		normal	165		66	49	0	no
ef219a59-7158-49c6-be7e-c58d60cf4ebb	0.777961	0.754257																													2019-08-19	76	141	no	white	moderate		yes		yes	0		moderate	160		70	32	0	no
adca7715-b7e4-4c1e-868e-47c2fc36eb62	0.912181	0.133304																													2019-08-19	80	199	no	african_american,white	normal		yes		yes	0		normal	155		62	64	0	no
4225dc9b-0321-4baf-81d2-1f802cd20087	0.81426	0.547672																													2019-08-19	88	247	no	white	normal		yes		yes	0		high	155		69	54	0	no
590b2896-2e65-4598-8fc2-5e6be7c5385d	0.351211	0.602107																													2019-08-19	68	220	no	white	normal		no		no	0		high	138		67	110	0	no
630c7523-54b7-4c8e-8ef7-603598219c9c	0	0.665021																													2019-08-20	85	200	no	white	moderate		unknown		unknown	1		unknown	230		67		0	no
8b5184dc-e36a-4894-ba34-cc28532e8e2b	0.986002	0.91885																													2019-08-20	70	150	no	white	normal		yes		yes	1		high	184		73	72	0	no
87e260f5-61eb-410e-ba37-b759ec61bfa4	0.702846	0.798759																													2019-08-20	80	250	no	asian	normal		yes		yes	1		normal	156		68	46	0	no
90940674-ee97-4156-af75-d6bf5489f617	0.403111	0.494831																													2019-08-20	82		no	asian	moderate		yes		no	0		unknown	150		70		0	no
c9ca37a2-861f-40ed-86b4-21d57b8b9108	0.235106	0.967332																													2019-08-12	70		no	african_american	normal		yes		yes	0		unknown	188		75		0	no
cd5595fd-d372-49fe-bc9a-0c91f3acafd4	0.815453	0.801604																													2019-08-20	70	164	no	white	normal		yes		no	0		unknown	180		72		0	no
e89bec6d-e1f8-482a-9a43-84fd365248a7	0.411506	0.117704																													2019-08-20			no	white	normal		yes		yes	0		unknown	128		63		0	no
dccab026-b945-4dd1-b7fc-038fb105d240	0.44732	0.78029																													2019-08-22	72		no	white	normal		yes		yes	0		normal	199		71		0	no
cc4d8b85-b8b2-46c1-ba35-7d9947440659	0.896577	0.492913																													2019-08-23			no	american_indian_alaska,white	unknown		unknown		unknown	0		moderate	220		55		0	no
0b56522e-5037-4c27-a353-96e1a249af86	0.111191	0.127541																													2019-08-23	61	117	no	white	moderate		yes		yes	0		high	216		176	28	0	no
819dc2f5-83ef-44e7-99b5-a2c1e122a93f	0.558617	0.840973																													2019-07-20			no	white	normal		yes		yes			normal	190		71		0	no
73c29da1-c45f-41ef-a459-1dacd78c7b9b	0.887072	0.845707																													2019-08-23	82	210	no	white	normal		yes		yes	0		moderate	155		66	73	0	no
6c69b59d-254d-4ce9-a15b-ae96bdf9b9b9	0.613294	0.407634																													2019-08-24	62		no	white	normal		unknown		unknown	0		normal	282		70		0	no
c8557c85-1602-45ce-8d3a-ad063e3467df	0.454332	0.407233																													2019-08-24	83	246	no	white	normal		yes		yes	1		normal	190		71	73	0	no
b3c42bff-f500-46f5-81a9-5510afa14565	0.367938	0.684615																													2019-08-24	70		no	white	normal		yes		yes	0		unknown	160		71		0	no
e9f8d70c-0554-43f7-9904-f39f1bf2cad4	0.127888	0.280938																													2019-08-25	75	167	no	white	normal		yes		yes	0		normal	195		72	54	0	no
f85cdb87-b669-4ec5-9f3b-16c593196a2c	0.269573	0.109748																													2019-08-25			no	white	unknown		yes		yes	0		moderate	155		68	94	0	no
a0f2c1d9-820e-45f5-87a4-52d62f0899c5	0.043093	0.173243																													2019-08-25	80		no	white	normal		yes		yes	0		unknown	150		67		0	no
3758b572-e78c-4597-89ca-b08a220bdf83	0.545301	0.731326
49d01784-df5f-4d66-9018-c6bb19a7a216	0.643907	0.889678																													2019-07-05	70		no	white	normal		unknown		unknown	0		unknown	195		67		0	no
4c7a4149-47a7-4d8a-89b9-35795c470e3f	0.809426	0.787959																													2019-08-29	60		no	white	normal		yes		yes	0		unknown	143		69		0	no
431e50e7-1e54-46d7-912c-6f69684473f6	0.95386	0.683259																													2019-08-29	65	204	yes	white	normal		unknown		unknown	0		moderate	132		64	60	0	no
21907e9d-e1d4-4070-8765-eae4d841c3a2	0.376129	0.902181																													2019-08-30	70	208	no	white	normal		unknown		unknown	0		normal	205		66	67	0	no
b6cca549-8abb-499a-95e7-272bafc61a42	0.408606	0.172842																													2019-08-30	60	240	no	white	normal		yes		yes	0		unknown	152		64		0	no
a477deca-82ce-417a-9137-80617344c3c9	0.413666	0.718313																													2019-08-31	80	240	no	white	normal		yes		yes	0		moderate	203		68	72	0	no
bad91737-6720-450f-ba8c-f776cfb6bae0	0.881444	0.664051																													2019-08-31	68	186	no	white	normal		yes		yes	0		high	170		72	82	0	no
de604fd1-d78d-46aa-9174-93145f4a079b	0.8908	0.69091																													2019-08-31	88	224	no	white	normal		unknown		unknown	0		moderate	135		64	224	0	no
ec5b32ea-5f63-49b6-8008-ada48a0f8585	0.727724	0.816827
da4f4aa3-cdd0-4c68-9d84-cf3d12bb7f4a	0.816552	0.819059																													2019-09-01			no	white	normal		unknown		no	0		unknown	190		70		0	no
2eb6a5aa-9519-44c4-8e1a-83019d46e57d	0.052266	0.287239																													2019-09-01	80	213	no	white	normal		yes		yes	0		normal	185		71	60	0	no
4816242a-db64-4078-b70e-5f57e8365e9d	0.90208	0.982175																													2019-09-01	60	237	no	white	normal		yes		unknown	0		high	153		64	70	0	no
1784d7ae-5fb5-46a0-8151-3da4a58e7d61	0.807344	0.793084																													2019-08-30	80	254	no	white	normal		yes		yes	0		moderate	136		63	66	0	no
93b5a024-7cf9-4403-be7d-c687b526d6b6	0.094074	0.126678																													2019-09-02	74	72	no	white	normal		unknown		unknown	0		normal	203		72	23	0	no
0cfc0a05-2f53-4d7b-b3f7-8269b8d71729	0.996956	1																													2019-09-02	74	206	no	white	normal		yes		yes	0		high	135		69	73	0	no
3b218428-90cd-40bf-a39c-77176a876525	0.729321	0.90841																													2019-09-03	76	347	no	white	moderate		unknown		yes	1		normal	230		75		0	no
aec282f0-e08d-4b16-9d26-8d4b921982d2	0.868738	0.180081																													2019-09-02	70		no	asian	normal		yes		no	0		high	165		71		0	no
4d2e917e-405e-4560-8bfa-304178ddf34c	0.388728	0.322939																													2019-09-03			no	white	normal		yes		yes	0		unknown	160		69		0	no
8e55bfa4-cc9b-4b6e-b69e-f90885cee149	0.523876	0.532542																													2019-11-09			no	white	normal		unknown		no	0		unknown	133		65		0	no
1f788c02-9cb4-4ba0-9940-a652a05edf68	0.696327	0.572747																													2019-09-03			no	white	high		no		no	0		high	125		69		0	no
c3982aa7-bdc9-4b37-84c9-2c2d627a8239	0.667	0.256311																													2019-08-26	60		no	white	normal		unknown		unknown	0		normal	220		64		0	no
dc5480f2-8168-4abe-bf4c-81c693452273	0.014211	0.564617																													2019-09-04	68	213	no	white	normal		yes		yes	0		normal	172		71	47	0	no
1895dc6d-ffb3-414c-8cdb-095217550c65	0.667015	0.766446																													2019-09-04	67	280	no	white	normal		yes		no	0		normal	164		72	43	0	no
1d82f37a-a5df-4aa1-a52e-3404e2525d47	0.851326	0.574699																													2019-09-05			no	white	normal		yes		yes	0		normal	210		65		0	no
74475df2-e046-4745-b9f2-added1b2a03d	0.992907	0.910122																													2019-09-12	65		yes	white	high		yes		yes	1		unknown	245		73		0	no
92b507d5-56e6-41d8-b040-3fd85bff4cf9	0.082527	0.354737																													2019-09-12			no	white	normal		unknown		no	0		unknown	150		64		0	no
cf12caac-580e-4693-a38c-8df706b9b7ab	0.228663	0.610176																													2019-09-15			no	white	normal		no		yes	0		high	145		67		0	no
c03ed0ac-6ae5-4fab-a9d2-d7283986cdb3	0.060096	0.027961																													2019-09-16			no	white	normal		unknown		no	0		unknown	185		65		0	no
18220f88-6d8a-457c-94a3-a4c3d28a0c71	0.739324	0.631168																													2019-07-04	70	180	no	white	high		no		unknown	1		high	141		68	61	0	no
65b1f9b6-83a7-4e71-8992-d5549502ee2b	0.853564	0.885819																													2019-09-18	72		no	white	normal		yes		yes	0		unknown	162		68		1	no
f2c0e086-8830-4fb0-ae51-bb523765e336	0.105718	0.273899																													2019-09-18	72	177	no	white	normal		no		yes	0		moderate	140		62	68	0	no
091f8d93-0df5-4571-b2c0-4b23c2bdc9f4	0.400934	0.942399																													2019-08-08	75		no	asian	moderate		no		no	0		moderate	172		65		0	no
52bacdf0-5c51-4994-a94d-261db4fb3f59	0.712738	0.393017																													2019-09-19			no	asian	normal		yes		yes	0		normal	150		69		0	no
4508c7c0-ed7a-4d0a-96c1-96240fce223a	0.516767	0.047594																													2019-09-13	74		no	white	normal		yes		yes	0		normal	240		70		0	no
cfce0578-742b-4064-95c0-c35038e3f050	0.394763	0.530403																													2019-09-20	80	134	no	white	normal		yes		yes	0		normal	165		65	99	0	no
9ea38a96-0607-4a91-96ba-a94c1eaff4ab	0.832224	0.902818																													2019-09-20	80		no	white	normal		yes		yes	0		normal	163		65		0	no
5ef457b5-d222-4282-aa7c-4f0466106832	0.396272	0.262578																													2019-09-20	65	175	no	white	normal		yes		yes	0		normal	140		67		0	no
77e08f87-7b5e-4c8f-a765-26c1f6a42b47	0.001881	0.01777																													2019-09-21	85	160	no	white	moderate		yes		no	1		moderate	207		71	60	0	no
fe80d264-e9af-4f8a-a670-161e77a48f96	0.125215	0.147964																													2019-08-10	79		no	white	normal		yes		yes	0		unknown	150		68		0	yes
39238b3a-6dbe-468c-bfce-ebf581c5a284	0.976428	0.83224																													2019-09-22		254	no	white	normal		yes		yes	0		moderate	140		66	49	0	no
030ea533-b98a-4f9f-9283-81334df7776f	0.396081	0.692554
7c2adc98-6764-4970-b255-616bbf0e40cd	0.049008	0.363055																													2019-09-23			no	asian	normal		yes		unknown	0		unknown	137		64		0	no
2b05efdd-ac59-451c-8be7-3f7e1a5ff145	0.085786	0.191558																													2019-09-24	65	182	no	white	normal		yes		unknown	0		normal	240		66	57	0	no
f09a049c-cdc9-439b-9333-0a3b7515f81f	0.486096	0.644971																													2019-09-24	70	200	no	white	moderate		yes		no	0		high	190		65	70	0	no
d4891ef6-60ec-4fee-86d2-4019027f2d45	0.994461	0.976901																													2019-09-24	75	269	no	white	normal		unknown		yes	0		moderate	169		68	60	0	no
97837252-e353-4ec9-a914-b85ef415517d	0.816783	0.898584																													2019-09-24			no	white	normal		yes		yes	0		normal	155		70		0	no
4e39ce12-66ee-41dc-8f06-8464d7a7f909	0.209639	0.469575
00a4b84a-e34c-467b-b59d-83ca0a063352	0.283941	0.321795																													2019-09-27			no	white	moderate		unknown		unknown	0		unknown	220		70		0	no
4a40c644-7725-44af-9c59-8e81eeeaabfa	0.882802	0.665777																													2019-09-27	70	164	no	white	normal		no		no	0		moderate	172		70	66	0	no
5032840b-9c39-4e80-81d8-72e45a6aaaaa	0.245947	0.399735																													2019-08-15	67	240	no	white	normal		no		yes	0		moderate	150		70	55	0	no
f3e1a254-1790-4339-9636-96924f4da2b3	0.484129	0.665414																													2019-09-28	62	2	no	white	normal		yes		yes	0		high	127		65	102	0	no
c9cf4a50-b0e6-4c24-a997-dd7acabc9c34	0.413149	0.699656																													2019-09-29	67	160	no	white	normal		yes		yes	0		high	230		72	65	0	no
27db73ff-6658-47fc-97a5-ac1b66e486ed	0.764626	0.478419																													2019-09-28	78	170	yes	white	normal		no		no	1		high	188		58	58	0	no
fa922748-764e-4a2f-9fc7-9cc33fb529db	0.427217	0.742331																													2019-09-29		121	yes	white	normal		yes		yes	1		normal	158		69	65	0	yes
ac96bcce-c8e2-41e6-aac5-06a921b64860	0.736138	0.709694																													2019-09-29	60	127	no	white	normal		no		yes	0		moderate	148		69	56	0	no
a6911f2d-1333-43aa-b8e0-6491f0f9f8b9	0.19455	0.097338																													2019-09-16			yes	white	normal		yes		no	1		normal	215		71		0	no
87cba685-d6d8-429e-8fb8-1ec2f273dd55	0.618902	0.605643																													2019-09-30			yes	white	moderate		yes		yes	1		unknown	175		66		0	no
8a62eaf1-14ab-477b-9247-26374b8ae45a	0.318827	0.249326																													2019-09-30		211	no	white	normal		no		yes	0		moderate	130		68	73	0	no
f7dab487-d79d-43cc-ba73-d057da84f93e	0.456662	0.79531																													2019-10-02	67	167	yes	white	normal		yes		yes	1		unknown	198		5		0	yes
30554eb7-5a93-4b7e-a93c-d1efad80fd92	0.041628	0.552898																													2019-10-02	65	193	no	asian	normal		yes		unknown	0		high	132		65	74	0	no
4a2ba05f-75cf-4385-b326-4d1472c3873a	0.643569	0.542324																													2019-10-02			no	white	normal		unknown		yes	0		unknown	130		64		0	no
f78ab77a-9302-4ed1-8565-cd9168a65ce6	0.327602	0.324705																													2019-10-02			no	white	normal		yes		yes	0		normal	127		64		0	no
79ff6590-c09e-4a54-a623-cedf1d1c7440	0.014262	0.077508																													2019-10-03			no	white	normal		unknown		no	0		unknown	186		74		0	no
71b95ec4-69f7-45d5-a7dd-9188fc2ab63d	0.615307	0.210813																													2019-07-29			no	white	normal		unknown		yes	1		unknown	185		69		0	no
b806fcd2-99fb-443a-8a6f-23c8edaf7f91	0.919809	0.833069																													2019-10-05	56		no	white	normal		unknown		unknown	0		unknown	152		73		0	no
ed60bce0-22f4-4ecd-accc-e7c328e3c207	0.761905	0.859365																													2019-10-07	78	170	yes	white	high		yes		yes	1		moderate	180		69	60	0	no
1ff8af28-31eb-4e3d-a629-bc6092bf9f5e	0.770965	0.517401																													2019-10-09	72	301	yes	white	normal		yes		yes	1		unknown	275		72		0	no
b0bc9475-7b03-4f80-b41d-fd4e9e6e3f13	0.121619	0.146458																													2019-10-10	80		no	white	normal		no		no	0		unknown	178		72		0	no
b4336660-2f29-4789-afc5-e9b2d2321bd1	0.139109	0.143396																													2019-10-09	70	222	no	white	normal		yes		yes	0		high	144		66	102	0	no
94b9a13c-a2fc-48ff-8cc2-ec64e304ac4b	0.367845	0.511954																													2019-10-10			no	white	unknown		yes		yes	0		unknown	156		63		0	no
7799086b-0766-4ad9-ade1-b775a3d54f99	0.51737	0.157155																													2019-10-20	70		no	white	normal		no		yes	0		unknown	152		71		0	no
d9e5f7da-b873-4c0e-90c9-cb7300bedc7d	0.436005	0.197102																													2019-08-24	80		no	white	normal		yes		yes	1		moderate	144		62		0	no
d7e69963-5db9-44cf-98c2-c16eaa5d4fb9	0.573207	0.695604																													2019-10-20		152	no	white	normal		yes		yes	0		normal	135		76	57	0	no
18aa83e9-9a5e-4c9a-92f0-53365282664d	0.257396	0.118341																													2019-10-07	90		no	white	moderate		yes		no	0		normal	207		71		0	no
7531752e-a16f-41c4-9b4a-7f2a021889d0	0.82293	0.923201																													2019-11-05	76		no	white	moderate		yes		yes	0		unknown	161		71		0	no
a07e5041-8e00-4016-85b4-0407828c2f42	0.722496	0.421005																													2019-10-23	60	193	no	white	normal		yes		no	1		normal	156		70	54	0	no
3ffcb865-29d1-481a-8fd6-704428c020b9	0.961472	0.733809																													2019-10-24	75	217	no	white	normal		unknown		unknown	1		moderate	210		77	51	0	no
26bc4c50-3712-4ba3-aa9e-d6743ff09369	0.490842	0.283709																													2019-10-24	80	167	no	white	normal		yes		no	0		normal	158		68	43	0	no
59142907-586a-4f56-b20b-9bcdf0e11f53	0.007033	0.01379																													2019-10-23			no	white	unknown		unknown		unknown	0		unknown	156		65		0	no
0e90a752-8352-4e24-857f-348294e663cc	0.926284	0.870223																													2019-10-25		199	no	white	moderate		yes		no	0		unknown	138		64		0	no
9f029f4f-6780-4a27-aa91-09f1b023a70b	0.793174	0.814786																													2019-10-25	74		no	white	normal		yes		yes	0		normal	135		66		0	no
bff2ad59-a2d7-4b0a-ae43-e6b84a845395	0.616728	0.860778																													2019-10-26	64	192	no	white	normal		yes		yes	0		normal	128		64	54	0	no
140c3c02-112c-446d-8c93-2307f5585a03	0.316262	0.417911																													2019-10-26		195	no	asian	normal		yes		unknown	0		moderate	115		63	77	0	no
b303e163-95af-468d-a34a-bc60c5fe7148	0.706361	0.9303																													2019-10-27	73	144	no	white	normal		unknown		yes	1		normal	168		68	63	0	no
8eab5c97-fe7b-4c6f-af61-86af7df77ed4	0.02144	0.292023																													2019-10-27	82		no	asian,white	unknown		yes		yes	0		unknown	143		64		0	no
0e4ddbc3-d494-4ee0-a232-e175fa2fb8ce	0.03243	0.003998																													2019-10-28	67	130	no	white	normal		unknown		unknown	0		normal	190		69	50	0	no
46fe9a5a-2126-4090-b5b2-4367bc32a73c	0.303476	0.319929																													2019-10-28	85	162	no	white	normal		yes		yes	1		unknown	171		70		0	no
3ba7a778-0246-41f3-9490-59be3a02c1ba	0.430969	0.525313																													2019-10-28		146	yes	white	moderate		yes		yes	0		normal	135		66	56	0	yes
4675c727-f1f2-42f0-84d2-20fbcc28cfb7	0.551298	0.162302																													2019-10-29	85	150	no	white	normal		unknown		no	0		normal	145		68	53	0	no
6ea3a83c-03e3-4516-bf1e-cf540d594af4	0.965315	0.969259																													2019-10-30		115	yes	asian	moderate		yes		yes	1		moderate	162		69	39	0	yes
298f9d15-107f-4080-a6ca-1beff68fafd2	0.138738	0.246431																													2019-10-30	60	131	no	white	normal		yes		unknown	1		high	161		73	67	0	no
b45b9b1d-ffb4-47fa-9cb2-761a5e3198dc	0.076795	0.133046																													2019-10-31	77		no	white	normal		no		no	0		unknown	250		67		0	no
6cebd6b4-7d5b-465c-a8c9-82332178061a	0.779669	0.683705																													2019-10-31	70	230	no	white	normal		yes		yes	0		unknown	220		67		0	no
d032fcdb-65d9-46e1-8da3-1b50ed76fc7e	0.490506	0.430819																													2019-10-30	79		no	white	normal		yes		yes	1		normal	210		68		0	yes
7127a5a9-650d-47ae-a674-63661ec73996	0.192523	0.659921																													2019-11-01	65	228	no	white	normal		no		no	0		moderate	205		69	140	0	no
2c429604-b6f3-4f8b-bc5b-d14728f77e12	0.233284	0.115749																													2019-11-01	80		no	white	normal		yes		yes	0		unknown	182		63		0	no
dd50f3cf-e3fd-4940-87bd-fcfc662fa7d4	0.162654	0.473011																													2019-11-01	74	124	no	white	normal		unknown		unknown	1		normal	165		68	60	0	no
83759941-a6a1-4a92-b0ef-de516a18da32	0.604233	0.441087																													2019-11-04	80	198	yes	white	moderate		yes		no	0		high	240		67	65	0	no
0b02ad34-4f85-4d47-8d17-9c2500dd71d7	0.757714	0.489096																													2019-11-04	80	180	no	white	normal		yes		yes	0		moderate	237		67	45	0	no
a98943f2-85cb-4e8b-9b6b-868b1edb5f65	0.992958	0.908541																													2019-11-06	60	194	no	white	normal		no		yes	0		high	172		75	61	0	no
cc8c9c11-e40e-4cf7-82f2-ac963f100b22	0.67095	0.803103																													2019-11-07	60		no	white	normal		yes		yes	0		unknown	220		67		0	no
64c842db-0f09-4065-8a88-814613819331	0.815465	0.537158																													2019-11-06	90	198	no	white	normal		yes		yes	0		normal	190		71	95	0	no
982120a2-cac5-440b-9cab-64abe0c210b3	0.353301	0.565684																													2019-11-07	120		no	asian	normal		no		no	0		normal	150		66		0	no
4557d7d5-4e3e-429e-b7e2-62bf47f64516	0.425093	0.781431																													2019-11-07	75	130	no	white	normal		yes		yes	0		normal	137		58	52	0	no
f960d956-9c7b-4b8b-a14c-60e99c4ab1a4	0.981006	0.686192																													2019-11-08			no	white	unknown		yes		yes	0		unknown	160		70		0	no
ca0b832f-2e0a-45d4-ace6-b96d85d19ff6	0.887503	0.859994																													2019-11-09	70		no	white	normal		yes		yes	0		high	190		68		0	no
8e60b9f6-a7ab-4999-bb70-b18debb22fc7	0.431143	0.039297																													2019-11-10			no	white	unknown		unknown		unknown	0		unknown	160		70		0	no
e50f6c46-b655-4c54-a5ab-dde41f63896f	0.787488	0.075325																													2019-11-11	80	198	yes	white	moderate		yes		yes	1		moderate	162		66	76	0	no
0b694b70-b3ae-4496-b954-bb19e756f614	0.795082	0.570664																													2019-11-12	90		no	white	normal		yes		no	0		moderate	250		71		0	no
5c084df3-ebff-4628-bb5d-47ebfa5fcd84	0.593422	0.742048																													2019-11-10			no	white	normal		yes		no	0		normal	135		67		0	no
094c7ac7-1107-42ec-a7af-71dd24cff016	0.781703	0.792972																													2019-11-13	72		no	white	normal		yes		unknown	0		unknown	207		65		0	no
dc96edf5-a8cf-455d-8aff-18416fbb5260	0.224125	0.5807																													2019-11-13		139	no	white	normal		no		no	0		moderate	156		69	47	0	no
d3bda1ea-1ab6-4f68-a5ee-bba6f59cc629	0.896079	0.615195
5c9b85ba-4b75-4874-8112-363267ef246d	0.254388	0.438513																													2019-11-16	80	122	no	white	normal		yes		yes	1		normal	215		72	36	0	no
89f67583-46fd-4803-8b45-eac0830a26bc	0.778405	0.076858																													2019-11-17	93		no	white	high		yes		yes	0		unknown	232		69		0	no
f12a879d-837d-4e2d-9a30-d3c90ceaf0d4	0.234098	0.257164																													2019-11-20	80	261	no	white	normal		unknown		unknown	0		normal	209		70	41	0	no
f561f025-8455-45e6-85a2-30cfa81e50e3	0.472083	0.739092																													2019-11-15	89		no	white	moderate		yes		yes	0		unknown	208		71		0	yes
bfc86ecf-15e2-4f4f-a702-0b8b932cfc42	0.294979	0.04787																													2019-11-17	80	188	no	white	normal		yes		no	0		high	143		70	69	0	no
c0995d0c-5eec-4dc8-8209-ae91d107a701	0.989299	0.53979
289b0a25-f650-4dd5-87cc-fa94081745f6	0.58719	0.440982																													2019-11-26			no	white	unknown		yes		yes	0		unknown	132		66		0	no
a70ed2b7-5ae5-43c3-9bfe-41d04fd0df97	0.030678	0.011796																													2019-12-05	78	180	no	white	normal		yes		yes	0		moderate	170		63	57	0	no
848167d1-f556-4dc1-8c2d-d0e51a0097ce	0.78354	0.592304																													2019-12-06		188	no	white	normal		yes		no	0		normal	128		70	73	0	no
55601006-f9ee-4aad-b7c6-22cad7431950	0.860461	0.990126																													2019-12-07	80	120	no	white	normal		unknown		unknown	1		unknown	160		72		0	no
a33edd9e-2691-4497-8c8e-2e4b72c8a19a	0.156996																														2019-12-10	78	233	yes	white	moderate		yes		yes	1		normal	205		64	56	0	no
2b90d328-1316-440a-b2f7-86b3d37f5ba3	0.090816																														2019-12-10	82	342	no	white	moderate		unknown		yes	1		normal	167		71	49	0	no
32c02cd4-00b2-4db3-b676-281c563b6f20	0.976243	0.42962																													2019-12-11	69	149	yes	white	high		yes		yes	1		moderate	187		69	51	0	no
bac211f4-7d81-48a0-a6da-33528e0ebb3f	0.224773	0.417478																													2019-12-11	78	199	no	white	normal		yes		yes	0		normal	169		68	51	0	no
8f04e811-c187-43ac-a201-a33fc6d24690	0.584207	0.913163																													2019-12-11	62		no	white	normal		yes		yes	0		normal	125		66		0	no
b20a1891-706c-4dae-b46a-ce2b92111a5e	0.883137	0.52641																													2019-12-12	80	178	yes	white	normal		yes		yes	1		high	210		71	53	0	no
27ad9450-dcfd-4044-b7c5-46a44a5e5e94	0.094731																														2019-12-09		260		white			no						152		71
9781e97b-d92e-4b15-aefd-00ff8a882e22	0.625266	0.544399																													2019-12-12			no	white	normal		no		yes	0		unknown	150		66		0	no
ada5cd53-daa4-4c52-b6a9-cc0b51478e5a	0.585153	0.682794																													2019-12-12	66	216	no	white	normal		unknown		unknown	0		normal	114		63	88	0	no
e5f3615a-41ad-4da5-b412-d2d1e8b951ca	0.00325	0.054352																													2019-12-13	58	152	no	white	normal		yes		no	0		high	198		67	66	0	no
51bf72ab-ba9f-48b0-9f8f-348b6bb10084	0.750671																														2019-12-19	92		yes	white	high		yes		no	0		normal	268		68		0	no
87b29b1b-bbd0-4691-b090-6af735bad669	0.590639	0.711722																													2019-10-07			yes	white	normal		unknown		yes	1		normal	238		64		0	no
ca259336-4c20-476d-9693-6b11caa0b286	0.379076	0.14327																													2019-12-11			no	white	normal		unknown		unknown	0		unknown	172		65		1	no
3ae05321-9b57-417e-9fbb-2654ded59439	0.01215																														2019-12-23	81	155	no	"white"	normal	69	no	0	no	0		moderate	156	no	62	63	0	yes
a14aeab3-15a7-4d07-a079-b1e454b5b5f9	0.993177																														2019-12-18	65	132	no	white	normal		unknown		unknown	1		high	131		64	68	0	no
ccd4a1c9-868a-4406-81e5-a673156fc23d	0.220647																														2019-12-23	80		no	"white"	low		yes	0	yes	0		moderate	114	no	60.75		0	no
7693a410-f5c3-48ef-9e9a-e136f72c06e5	0.748179	0.902536																													2019-12-24			no	"white"	normal		yes	0	yes	0		normal	162	no	69		0	no
0839e325-0849-4fd5-848b-ca12e626b489	0.306331	0.113755																													2019-09-12	80		no	white	normal		yes		no	0		normal	190		75		0	no
5c5c85ee-1583-4ba4-bbac-efb0987013c4	0.074128	0.371021																													2019-12-16	60	247	no	white	normal		no		no	0		high	160		72	97	0	no
bdfbe52c-8529-4682-b388-9dc12e51fc59	0.515926																														2019-12-27	79	236	no	"white"	moderate	146	unknown	0	unknown	1		high	185	no	71	78	0	no
4300530f-811f-4506-ade9-c9aac0c045cc	0.04478																														2019-12-27	68	166	no	"white"	normal	68	yes	0	yes	0		normal	146	no	67	84	0	no
5d0f8ca3-8471-40e4-98fe-73c3aeb657b4	0.803245																														2019-12-29		205	no	"white"	moderate		unknown	0	no	0		low	245	no	77		0	no
1c0d7fa7-48a1-4e38-bc20-0c3b54850828	0.004865																														2019-12-29	90		no	"white"	moderate		yes	0	yes	1		high	220	no	71		0	no
d40cbdb0-5af8-47f9-9be8-084d48294c86	0.014498																														2019-12-29	70	200	no	"white"	low	127	yes	0	no	0		moderate	215	no	76	45	0	no
51675b27-9200-4609-8cad-efecfb47c485	0.394381																														2019-12-29	60	127	yes	"white"	normal	45	unknown	0	unknown	1		low	180	yes	71	73	0	no
bd6c8f10-9cf5-40af-865f-7a3eafbe71fa	0.352427																														2019-12-29	75	205	no	"white"	normal	130	yes	0	yes	0		low	163	no	71	40	0	no
0b767193-d742-483f-b8d2-69df74a348ab	0.688274																														2019-12-29	60	148	yes	"white"	moderate	2.05	no	0	no	1		normal	158	no	70	44	0	no
1b677589-8721-4490-b7a7-6dfb11f71069	0.456662																														2019-12-29			no	"white"	normal		yes	0	yes	0		normal	130	no	62		0	no
a9a563c9-c5e6-4fa6-a049-d1b796143429	0.197082																														2019-12-30		90.9	no	"white"	normal		yes	0	unknown	0		moderate	194	no	75		0	no
828fc7fe-83d8-4391-8fce-1cf046356fb0	0.187595																														2019-12-30			no	"white"	normal		no	0	no	0		normal	174	no	70		0	no
605d1e57-854d-4dc3-a86f-dacb0173e5b9	0.266824																														2019-12-29		186	no	"white"	normal	107	yes	0	yes	0		normal	125	no	64	64	0	no
81c8c153-d765-4eb1-b1b7-89e9683fb80d	0.062804																														2019-12-30	80		no	"white"	normal		yes	0	yes	0		normal	119	no	60		0	no
8e508ae0-79ea-4e28-a1a0-529e10f6c992	0.098616																														2019-12-31	70		no	"white"	normal		yes	0	yes	0		normal	175	no	72		0	no
b44f8941-0848-46d2-a000-a0fbb0261495	0.341388																														2019-12-31	90	138	no	"white"	normal	76	yes	0	yes	0		normal	160	no	72	49	0	no
86763c84-b19c-4c13-a97f-f25cef0f9209	0.552918																														2020-01-01	75		no	"white"	low		yes	0	no	0		normal	175	no	74		0	no
b8c59a53-496c-4916-8354-e70627456f25	0.928621																														2020-01-01	85	160	yes	"white"	high	81	yes	0	yes	0		normal	166	no	65	69	0	no
cb23320f-1434-4611-ae48-ddcb0a5958ea	0.835415																														2019-12-30			no	"white"	unknown		yes	0	yes	0		normal	106	no	67		0	no
3994b505-2a5b-4ae6-b8b0-72f70d7f9482	0.563213																														2020-01-01	80	193	no	"white"	normal	135	unknown	0	unknown	1		low	194	no	71	39	0	no
d58740e4-79cf-4417-8616-408925f6abd4	0.436184																														2020-01-02	84	140	yes	"white"	normal		yes	0	yes	1		high	152	no	64	76	0	no
dd211a9c-ee92-4c91-a513-78f02e90f65e	0.999983																														2020-01-01			no	"white"	low		yes	0	unknown	0		unknown	101	no	63		0	no
041cde6f-2942-4d1a-9903-63e5582549bb	0.094049																														2020-01-03	81	241	no	"american_indian_or_alaska_native,white"	moderate	159	yes	0	yes	0		normal	275	no	75	36	0	no
ae61d6f6-8021-4295-98aa-9c3ff01049b2	0.387511																														2020-01-03	82	220	no	"white"	normal	132	unknown	0	unknown	0		normal	210	no	71	37	0	no
6c137dff-6725-4c12-a2ec-b0b4233d32b2	0.432313																														2020-01-02			yes	"white"	high		yes	0	yes	1		unknown	190	no	64		0	no
feb1aeea-05d7-4c8a-bdba-f601141f4988	0.243532																														2020-01-03			no	"white"	normal		unknown	0	yes	1		unknown	180	no	61		0	no
ffc5ddae-210c-41cb-b402-67579d315bcf	0.942524																														2020-01-03	89	237	no	"white"	normal	140	yes	0	yes	1		high	169	no	65	80	0	no
25e1cb74-5957-487f-a661-3aa399dc4495	0.873276																														2019-12-29	67	159	no	"white"	normal	64	yes	0	yes	0		normal	146	no	62	71	0	no
5b4acc3f-c72c-4ff2-90ef-3b1e817d5435	0.028246																														2020-01-04	78		yes	"white"	moderate		unknown	0	no	0		unknown	200	no	72		0	no
936dc89f-3a4e-45d4-871e-b95b31283d70	0.733228																														2020-01-04			no	"white"	normal		no	0	no	0		normal	200	no	70		0	no
f89c4a92-d0c9-49b6-8202-7e9f1a526e67	0.870676																														2020-01-05	70		no	"american_indian_or_alaska_native,african_american,white"	normal		yes	0	yes	0		normal	150	no	64		0	no
1d1e72de-9ef8-4bd1-b5da-c60b92606bfd	0.66713	0.170895																													2019-07-11	55		no	white	normal		no		yes	0		unknown	157		68		0	no
04dd5c2d-d256-46d7-8be4-18019dc58abf	0.741738																														2020-01-05	85	156	no	"white"	moderate	82	unknown	0	unknown	0		normal	140	no	67	42	0	no
d91fdb3a-aba3-47c1-b42e-f0222ec1251a	0.04981																														2020-01-02			no	"white"	normal		yes	0	no	0		unknown	130	no	63		0	no
3293e86c-a58c-42cf-997e-46060e6e144e	0.299826																														2020-01-06	80	181	unknown	"white"	moderate	101	yes	0	yes	0		normal	117	no	65	65	0	no
8ccd14b5-0247-449d-9941-22fc50e4e8aa	0.003358																														2020-01-05			no	"pacific_islander,white"	normal		yes	0	yes	0	240	unknown	105	no	66		1	no
d3980886-e888-47f2-a4d7-16d23e63d47c	0.249474																														2020-01-07	70		yes	"asian"	high		yes	0	yes	1		normal	97	no	60		0	yes
3a22ce97-2a3c-481f-b294-875656cd8976	0.267458																														2020-01-09		124	yes	"white"	normal	59	no	0	no	1		normal	220	no	70	43	0	yes
4a5ba854-d8ce-4112-8dc6-25c2a368280a	0.870532																														2020-01-08	85	234	no	"white"	normal	139	unknown	0	unknown	0		normal	170	no	64	77	0	no
29e1e8a8-acd2-4cb0-93cc-5466dfab37a7	0.874414																														2020-01-10			no	"decline"	moderate		yes	0	yes	0	50	unknown	180	no	69		1	no
50fa5ad7-cf86-45fc-838d-5e867d61e2b0	0.829084																														2020-01-10			no	"white"	normal		unknown	0	no	0		normal	132	no	65		0	no
384f51e4-7403-4d58-9951-7f095c2b39d4	0.02343																														2020-01-11	62	90	no	"white"	normal		yes	0	yes	0		unknown	125	no	66		0	no
db23aec5-5ecd-453e-84af-c4437f96b833	0.158388																														2020-01-07	58		no	"white"	normal		yes	0	yes	0		normal	230	no	70		0	no
7956d72e-c16d-4247-acb4-67510e38cfb6	0.966946																														2020-01-12	68	127	no	"white"	low	47	no	0	no	0		low	187	no	70	52	0	no
3b6c25be-e6ed-493e-a490-e65c1f488774	0.992024																														2020-01-05	80		yes	"white"	high		yes	0	yes	0		normal	210	no	69		0	no
1a88c163-018f-4798-9b91-dfd5776ed0ad	0.786996																														2020-01-15			no	"white"	moderate		yes	0	yes	0		normal	190	no	70		0	no
f29e1c3b-d4ed-41c9-8e4e-590ee019a0c2	0.769084																														2020-01-15			no	"white"	normal		yes	0	no	0		unknown	150	no	70		0	no
be9fd836-ce23-44f7-b49e-fb677607bcf7	0.211535																														2020-01-14			no	"white"	normal		yes	0	yes	0		unknown	147	no	65		0	no
f45e3241-51a4-4a43-a33d-58b4f79ac0d5	0.976338																														2020-01-16			yes	"white"	high		yes	0	yes	0	100	normal	146	no	66		1	no
d308f353-3487-4a59-9a70-544012c38e20	0.403385																														2020-01-17	86	214	no	"white"	moderate	127	no	0	no	0		high	165	no	70	76	0	no
a8a5783f-e003-4157-aa9c-b65b75879dbe	0.025052																														2019-12-07	70		no	white	normal		yes		yes	0		unknown	140		73		0	no
3f01dbdd-3592-46b2-b403-03e827786089	0.367313																														2020-01-18	53	250	no	"white"	normal	200	yes	0	yes	1		moderate	175	no	75	50	0	no
3e5dbbd9-110f-48b7-9bc2-f75685c85aba	0.2324																														2020-01-19			no	"white"	normal		no	0	no	0		unknown	115	no	61		0	no
aa248148-0580-4fe7-b575-f0f9b5e2f4d7	0.783336																														2020-01-20			no	"white"	normal		yes	0	yes	0		unknown	175	no	62		0	no
8fcfb379-82cc-4d78-91cc-dc02f304cc68	0.605764																														2020-01-15	71	185	no	"white"	normal	103	yes	0	yes	0		moderate	122	no	63	71	0	no
3cc0d6fc-2d09-49ea-8a2d-b80e967b20f1	0.469751																														2020-01-22			no	"white"	moderate		no	0	no	0		high	222	no	71		0	no
92e398a9-0863-49b2-afc1-4be7eb0f49cc	0.389859																														2020-01-22	72		no	"white"	normal		unknown	0	unknown	0		normal	158	no	68		0	no
95bcf8e0-2174-4644-b8ae-e1cbd0d0676e	0.211908																														2020-01-22			no	"white"	low		yes	0	yes	0		unknown	123	no	65		0	no
b6b6c7f8-799d-43c0-bc56-b14c89cdbae7	0.205851																														2020-01-23			no	"white"	normal		unknown	0	unknown	0		normal	230	no	72		0	no
4857d7a4-906f-4afd-94b4-77722f05f479	0.242048	0.377857																													2019-10-25		225	no	white	moderate		unknown		yes	0		moderate	160		66		0	no
a48a103d-387a-4a59-b15f-ecacf7c19bd2	0.33588																														2020-01-24			no	"american_indian_or_alaska_native,white"	normal		yes	0	no	0		normal	135	no	63		0	no
f7d79a30-fc08-4a37-9bcf-e7f0c998e8d4	0.265069																														2020-01-25	75		no	"white"	normal		yes	0	yes	0		unknown	153	no	66		0	no
cf4e06dc-3084-4f2c-b3d8-b10b382f229b	0.60221																														2020-01-26	85		no	"white"	moderate		yes	0	yes	1		high	214	no	74		0	no
b127ad7a-ef5b-4e4c-aad5-3dbdefa2c636	0																														2020-01-26	80		yes	"white"	normal		yes	0	no	0		normal	175	no	72		0	no
568cb916-9120-406b-b880-271f41ec28ad	0.060874																														2020-01-27	75		no	"white"	normal		no	0	no	0		low	237	no	73		0	no
d7ab4ffc-231f-4650-9146-a2c22a64ef25	0.22163																														2020-01-28			no	"white"	normal		yes	0	yes	0		unknown	142	no	69		0	no
73f871c4-ddce-441c-baa4-9657e84add11	0.436086																														2020-01-29	80	168	no	"white"	moderate	112	yes	0	yes	0		normal	235	no	64	52	0	no
a34eea29-fae4-409c-8d96-506b3eff7ac7	0.848168																														2020-01-29	65		no	"white"	normal		yes	0	yes	1		unknown	190	yes	76		0	no
95a4f961-663b-493c-b079-32602f10751c	0.452826																														2020-01-29	60	137	no	"african_american,white"	normal	81	yes	0	yes	0		normal	150	no	65	47	0	no
ac67336b-c1c9-4841-9ada-a7d48c55f14f	0.382537																														2020-01-30	82	220	no	"asian"	moderate	119	yes	0	no	0		moderate	187	no	67	54	0	no
81814a41-3ffd-4e10-93e7-9a296474f140	0.918245																														2020-01-30	80	114	yes	"white"	moderate	40	yes	0	no	1		normal	172	no	70	61	0	no
09396892-fe5a-4fc6-8fd4-50bceb3d6008	0.218698																														2020-01-30			no	"white"	unknown		unknown	0	unknown	0		unknown	170	no	73		0	no
9b90c9be-406b-4806-be39-ac9d1cd6804b	0.728773																														2020-01-30	75	243	no	"white"	normal	131	no	0	unknown	0		normal	190	no	63	92	0	no
f8e6f163-7826-48ae-9423-68210d0b9ab5	0.985294																														2020-01-28		181	no	"white"	normal		yes	0	unknown	0		unknown	155	no	69		0	no
6358ee83-f95b-4172-916d-89c0dd7628b6	0.359596																														2020-01-31			no	"white"	normal		yes	0	unknown	0		unknown	135	no	69		0	no
967d86af-969f-49ba-8721-93f9ba7b75e6	0.635719																														2020-02-02	68	160	no	"white"	normal	96	yes	0	yes	0		normal	125	no	65	53	0	no
5fffa8f2-3cb4-460a-960c-0cc235d726b6	0.859351																														2020-02-03	74		no	"white"	normal		yes	0	yes	0		unknown	130	unknown	65		0	no
bfc392a9-ff3c-4f24-9253-a85b4aa4f13c	0.014074																														2020-02-04	73	139	no	"white"	normal	83	yes	0	no	0		normal	189	no	71	46	0	no
faf0b1a0-567b-4dce-b85c-fc63778925d0	0.138278																														2020-02-03			no	"white"	normal		yes	0	unknown	0		unknown	129	no	66		0	no
21f2b7c0-d924-45ed-8972-0f7859b59b85	0.99106																														2020-02-04	76	124	no	"decline"	normal	59	yes	0	yes	1		normal	230	no	71	46	0	no
3fb7592d-2984-4444-9bea-d27da4363e56	0.350013																														2020-02-05	85	201	yes	"white"	moderate	126	yes	0	yes	0		high	175	no	69	63	0	no
1fd0fce8-2c1c-4746-97df-898dcba87f32	0.8078																														2020-02-06			no	"white"	normal		yes	0	yes	0		normal	128	no	66		0	no
92f8d0d1-1527-4865-bf96-da88811dac08	0.371186																														2020-02-07	85	140	yes	"white"	normal	66	yes	0	yes	1		moderate	170	no	70	55	0	no
6675d68e-0ca7-4dd6-824b-9feedee417c8	0.627728																														2020-02-08	72	171	no	"white"	normal		yes	0	yes	1		high	245	no	66	45	0	yes
3079a1f7-feef-487b-9f5c-7e0abf6e3bae	0.808112																														2020-02-09	80	187	no	"white"	moderate	116	yes	0	no	0		normal	170	no	73	57	0	no
a5f2057b-525f-40d6-be44-123e27ba8bff	0.114082																														2020-02-09	80	232	no	"white"	normal	121	yes	0	yes	0		high	130	no	66.5	97	0	no
48f579b2-da22-4cf5-9aed-dda8ff297d44	0.017825																														2020-02-10	81	153	no	"white"	moderate	109	no	1	no	0	30	normal	147	no	74	41	1	no
ad6e905f-71da-4b9d-91c1-30d692e37c4d	0.93533																														2020-02-10	80	280	yes	"white"	moderate	120	no	0	no	1		high	136	no	67	75	0	no
b437b0ca-0dea-452a-b606-1a9ef9094bc9	0.374891																														2020-02-11	80		no	"white"	normal		yes	0	yes	0		moderate	255	no	64		0	no
6ace224d-23ff-4e7a-a63e-4985446f337a	0.305468																														2020-02-11	78	240	no	"white"	low	149	no	0	yes	0		moderate	180	no	73	64	0	no
99c97e5f-7a15-444b-bbf9-3920ec8c8cb2	0.999949																														2020-02-10			yes	"white"	unknown		yes	0	yes	1		unknown	178	yes	70.5		0	no
cfb7136f-3347-427d-a9d1-485e0b00f3ce	0.314835																														2020-02-12			no	"white"	low		no	0	no	0		normal	185	no	67		0	no
3c54877e-8a78-4169-ae52-dfff14a502e0	0.742155																														2020-02-12			no	"white"	normal		yes	0	yes	0		normal	179	no	70		0	no
c22d36b3-c5ba-4fe5-be29-de93a39cbd12	0.818321																														2020-02-13			no	"white"	normal		no	0	no	0		unknown	148	no	66		0	no
6c409764-af28-42b3-a9ee-40ece3cd18b4	0.107118																														2020-02-13			no	"white"	low		yes	0	yes	0		normal	125	no	63		0	no
a7e68396-a916-4d84-a5d2-526e4a067d4c	0.068005																														2020-02-13			no	"asian,white"	unknown		unknown	0	yes	0		unknown	129	no	66		0	no
551ae65c-8d33-4cd7-985a-7a6a1b6bc243	0.431009																														2020-02-18			no	"white"	normal		yes	0	yes	0		normal	149	no	64		0	no
dd0d5ddd-9985-476a-88e6-31fdfd25a9ca	0.780643																														2020-02-19			no	"white"	low		unknown	0	yes	1		unknown	154	no	63		0	no
981b4876-c738-496d-9f1b-fa0bac0d1f51	0.381101	0.8071																													2019-10-15		300	no	white	normal		unknown		yes	0		high	205		69	59	0	no
b4d04d34-c857-4ecc-be49-abf229b6b154	0.175753																														2020-02-21		107	no	"white"	normal	56	no	0	yes	0		normal	130	no	67	42	0	no
14b5c6fb-2314-4e99-b60c-0e201e72156d	0.917648																														2020-02-22			no	"white"	normal		yes	0	unknown	0		unknown	225	no	70		0	no
d1fd09d2-04de-4e4e-b8a0-302b4b655c2c	0.938775																														2020-02-22	60		no	"white"	normal		yes	0	yes	1		unknown	160	no	72		0	no
a256d392-dd07-49f7-b3ef-14e6b37de0f2	0.569597																														2020-02-22			no	"white"	moderate		no	0	no	0	30	moderate	150	no	66		1	no
6f432ab6-e8e7-4756-ab71-91028bd97e85	0.875743	0.766867																													2020-02-23	74	147	yes	"white"	high	74	yes	0	yes	1		moderate	186	no	69	51	0	no
5d7cf5d4-52b9-42ff-a312-b17bc4fe8cda	0.003227																														2020-01-31	79		no	"decline"	normal		unknown	0	no	0		unknown	220	no	65		0	no
63eeb636-fcf8-41fa-be5a-3b66529a3770	0.499709																														2020-02-25			no	"white"	moderate		unknown	0	unknown	0	120	normal	250	no	69		1	no
52c44f71-3404-4098-b8fa-daa78b8a0a8b	0.768099																														2020-02-25			no	"white"	normal		unknown	0	unknown	0		unknown	195	no	70		0	no
b635d503-afe4-46c9-96d4-e53dbf6b15c0	0.020103																														2020-02-25			no	"white"	low		yes	0	yes	0		unknown	175	no	68		0	no
4a5d1029-fe49-45e6-9a72-b4a36e81dbf9	0.57119																														2020-02-26	69	195	no	"white"	moderate	112	no	0	yes	0		normal	160	no	67	74	0	no
b1962eff-2cc5-4f38-b4c3-7f2fa8153d28	0.840958																														2020-02-26		200	no	"white"	moderate		yes	0	yes	0		moderate	138	no	64		0	no
394c7dd0-886c-4b0b-b202-7e9a5c5389d4	0.838768																														2020-02-26	60		no	"white"	low		unknown	0	unknown	0		normal	180	no	63		0	no
0d623bbb-f17f-4039-b333-5b0465c129a8	0.312723																														2020-02-28			no	"white"	normal		unknown	0	unknown	0		unknown	145	no	70		0	no
ba6bf2ee-fc65-44f0-85ac-05f328610315	0.191635																														2020-03-02			no	"white"	normal		yes	0	yes	0		unknown	190	no	73		0	no
b0b31781-0634-4b83-930c-93ac14ef6a0a	0.615852																														2020-03-02	70	203	no	"white"	normal	114	yes	0	yes	0		moderate	160	no	70	77	0	no
feb81695-7832-46d9-bc52-09e112d4189a	0.087109																														2020-03-02	67	175	no	"white"	normal	63	unknown	0	unknown	0		high	129	no	65	102	0	no
cec80388-36fa-429f-929f-53092d9ff8c8	0.289023																														2020-03-06	72	154	no	"white"	normal	87	yes	0	yes	1		normal	210	no	65	47	0	no
2e55be1a-f572-4598-9b10-b88a1002c2a5	0.636077																														2020-03-06	76		no	"white"	normal		yes	0	yes	0		unknown	185	no	75		0	no
105ffbc1-2d19-4f9f-a352-7c5d6863f00e	0.595319																														2020-03-10	82	251	yes	"white"	moderate	179	yes	0	yes	1		moderate	170	no	64	60	0	no
7e01f88c-1ae9-441c-ab24-62eebeedabdf	0.983617																														2020-03-11			no	"african_american"	normal		no	0	no	0		unknown	150	no	65		0	no
9df8c974-3e3f-4985-862f-944728086dfa	0.054824																														2020-03-11	70	276	no	"white"	normal	139	yes	0	no	0		high	140	no	66	120	0	no
6360fc73-28da-4bca-b969-c98b1889cb05	0.306496																														2020-03-13			no	"white"	normal		unknown	0	unknown	0		unknown	155	no	69		0	no
ad9f1067-1fca-49f9-baad-a0cf302e02d8	0.961457																														2020-03-17			yes	"white"	moderate		yes	0	yes	1		unknown	245	yes	64		0	no
985c67e1-a842-4d1c-b1dd-d70d5b0018e5	0.440813																														2020-03-18			no	"white"	normal		unknown	0	unknown	0	60	unknown	120	no	66		1	no
c44c8027-cabc-4c4f-bf05-3924a29d3195	0.886417																														2020-03-20			no	"white"	normal		yes	0	no	0		normal	125	no	65		0	no
8392ca55-bafe-4fec-8d96-63e9b0733904	0.022099																														2020-03-22	76	162	no	"white"	normal		yes	0	unknown	0		normal	195	no	69		0	no
f6833dcd-84d8-4b58-9e25-690a953c2685	0.965549																														2020-03-23	90		no	"white"	moderate		yes	0	yes	1		high	230	unknown	65.5		0	no
9dc4f2b5-bea4-4eab-b799-b8fce3ccee70	0.069747																														2020-03-23	75	220	no	"white"	normal	180	yes	0	unknown	0		normal	199	no	73.6	40	0	no
25c50d60-0509-4c19-b637-6972a9137b33	0.916569																														2020-03-22	82		no	"white"	moderate		yes	0	yes	1		normal	175	no	67.5		0	no
b1436568-f7c4-44ab-a516-2768c45e5dc6	0.382977	0.137676																													2019-07-03			no	white	normal		yes		yes	0		unknown	225		62		0	no
28e87af3-8e03-4a01-8ae8-f0ca0a4a2a69	0.584613																														2020-02-14			no	"white"	low		yes	0	unknown	0	20	unknown	152	no	69		1	no
d8d1e48c-df7d-447f-b5c4-588763577f7b	0.053252																														2019-12-29	75		no	"white"	normal		yes	0	yes	1		unknown	195	no	68		0	no
117543f7-f240-4ad7-a575-896ff987a1c7	0.905097																														2020-04-09			no	"white"	normal		yes	0	yes	0	20	normal	137	no	59		1	no
914af2e0-9499-4332-9a3d-7596ffa30a0b	0.870791																														2020-04-10		140	no	"white"	normal	69	yes	0	unknown	0		normal	152	no	69	59	0	no
9ca36787-e27e-481d-861f-b10b300afb51	0.284157																														2020-04-14	70	247	no	"white"	normal	143	unknown	0	unknown	0		normal	150	no	64	71	0	no
e1423dd5-e01a-47f9-9854-90747b1053e6	0.423559																														2020-04-19	60	164	no	"white"	normal	94	yes	0	unknown	0		normal	135	no	64	55	0	no
d30c306e-a9e2-4f34-9510-e45585f347c6	0.235755																														2020-04-21			no	"white"	normal		yes	0	unknown	0	600	normal	169.6	no	63.75		1	no
31f63eb7-2e2a-4342-b36a-7f3e80da0318	0.09682																														2020-04-25	74	224	no	"white"	moderate	152	yes	0	yes	0		moderate	206	no	69	55	0	no
ade10f50-6bc7-4c75-b90b-026c99b2a30f	0.996374																														2020-04-29	72	172	no	"asian,white"	normal	98	unknown	0	yes	0		high	145	no	66	67	0	no
ff378ba1-fd1a-426a-84d2-a0514db926e3	0.529867																														2020-05-03			no	"white"	normal		yes	0	unknown	0		unknown	145	no	65		0	no
c5cd7191-e612-49d0-9993-e882d9be6d5d	0.435112																														2020-05-05		135	no	"white"	normal		no	0	no	0		high	165	no	64		0	no
54448305-51ad-4fad-ba11-4cf5df616232	0.438941																														2020-05-05	65	175	no	"white"	normal	106	yes	0	no	0		moderate	123	no	66	67	0	no
52cfdc36-1ebf-45d5-9589-3f7a098dccea	0.276899																														2020-05-06	68	122	yes	"white"	normal	45	yes	0	yes	1		high	165	no	68	61	0	no
1129935a-51d9-425a-8ba9-cb312bbc1435	0.725074																														2020-05-11	78		no	"white"	normal		yes	0	yes	0		normal	187	no	60		0	no
f077afa7-060d-4f6e-8c8a-7717d62a6242	0.30091																														2020-05-13			yes	"white"	normal		no	0	no	0	0	moderate	120	no	64		1	no
ebbb1cbd-0901-4945-a8ac-2300d86ee0aa	0.995183																														2020-05-16	71	133	yes	"white"	normal	71	yes	0	yes	1		normal	173	no	72	41	0	no
28851638-cacc-440b-8a4d-9920729e5521	0.420918																														2020-05-16	69		no	"white"	normal		no	0	no	0		unknown	170	no	73		0	no
56d4dfa8-adbe-4946-8a53-38e16d539d90	0.057234																														2020-05-16	65	170	no	"white"	low	120	yes	0	yes	0		moderate	135	no	70	61	0	no
50817f81-62d6-47e6-b42f-993a8a09d6a9	0.703918																														2020-06-04	60	163	yes	"white"	normal	88	yes	0	no	0		normal	128	no	66	65	0	no
dcb70e4d-c303-48b1-938c-c160e4649059	0.985885																														2020-06-06			no	"white"	normal		yes	0	yes	0		normal	185	no	65		0	no
6691d056-f82e-4de0-b930-f024c8a1f2e5	0.995799																														2020-06-06	95		yes	"white"	high		yes	0	yes	0		unknown	130	no	64		0	no
e1a599b4-d643-46f2-8b9d-58d40d8d0069	0.802767																														2020-06-07			yes	"white"	moderate		yes	0	unknown	0		unknown	250	no	74		0	no
c3ecba76-48c2-4633-a1e8-4c5b0d7ce697	0.117048																														2020-06-07			no	"asian"	unknown		yes	0	no	0		unknown	202	no	65		0	no
352328ae-a16e-4317-9dbc-9846dacbf7cd	0.398731																														2020-06-09	52	192	no	"white,asian"	low	122	no	0	yes	0		moderate	165	no	69	44	0	no
f8c585b6-fb17-43f3-9b03-741f75e41d57	0.13066																														2020-06-05			no	"white"	normal		yes	0	yes	0		normal	170	no	70		0	no
e80773d6-db0d-4a4a-a18c-9704c480a610	0.963146																														2020-06-11	70		no	"white"	normal		yes	0	no	0		unknown	212	no	65		0	no
353aa153-65bb-43da-888e-531e7995a5bd	0.123991																														2020-06-11	80	159	no	"white"	normal	90	yes	0	yes	1		normal	184	no	72	40	0	no
991a2dfc-5801-4fc4-ab2d-60bf32c803af	0.281388																														2020-06-17	74	159	no	"white"	normal	94	yes	0	yes	0		normal	205	no	62	58	0	no
a56fd817-0933-49cd-b06c-966d3175ebc5	0.823165	0.823585																													2019-08-28	86		no	white	moderate		yes		yes	1		unknown	180		70		0	no
2f8e987a-2f5c-45db-a4f4-6ae64313381e	0.609953																														2020-06-18	60		no	"white"	normal		yes	0	yes	0		normal	145	no	63		0	no
612dc2bf-18a2-4ccf-9cb7-f517610a2172	0.029942																														2020-05-12	70		no	"white"	normal		yes	0	yes	0		high	135	no	61		0	no
68888a56-9432-4362-9124-59791eeb10f4	0.614608																														2020-06-27	78	134	no	"white"	normal	65	yes	0	yes	1		normal	170	no	72	53	0	no
e17ca7fb-c4d5-4b4d-9bf8-aac8755aaadb	0.985121																														2020-06-28	62		no	"white"	normal		yes	0	yes	0		unknown	175	no	67		0	no
16bb109e-e9c9-497a-aa51-418629ed782d	0.966932																														2020-07-01	80		no	"white"	normal		yes	0	yes	0		unknown	178	no	70		0	no
691ede1d-8190-4c6d-b3f5-c89588c69de7	0.8191																														2020-07-01	60		no	"white"	low		no	0	yes	0		unknown	135	no	64		0	no
2fceaf41-e3b7-4814-980e-f1c05dfc2417	0.790632																														2020-07-02	80	220	no	"white"	normal		no	0	yes	1		unknown	160	no	69		0	no
1306084a-b3f3-4f6b-82e1-edf5510e4de8	0.387948																														2020-07-02	68	165	no	"white"	normal	97	yes	0	yes	0		normal	140	no	70	66	0	no
1e8c87c6-d4e5-47f4-890b-2bf2b1b8f35a	0.993513																														2020-07-03			no	"white"	normal		unknown	0	yes	0		unknown	155	no	68		0	no
4b70391a-a935-46f7-8a27-4492d0044272	0.240971																														2020-07-03			no	"white"	normal		yes	0	yes	0		normal	150	no	70		0	no
ac2daf12-380b-4127-b33d-e78e2fefa1f3	0.309872																														2020-07-05	80	151	no	"white"	normal	86	yes	0	yes	0		normal	176	no	67	54	0	no
642e8e85-7053-468a-8cba-5ab118eb1f32	0.758371																														2020-07-05			no	"white"	low		yes	0	yes	0	2	unknown	88	no	59		1	no
324257b4-376b-4eaa-b538-be03dbb4e263	0.907341																														2020-07-06			yes	"white"	normal		yes	0	yes	0		unknown	285	no	68		0	no
5442fea0-7411-47dd-b85e-4316f6340d6d	0.454748																														2020-07-06	80		no	"white"	normal		yes	0	unknown	0		unknown	111	no	64		0	no
8d31d5cb-0917-4fcf-a134-1ecb0889b4d0	0.728847																														2020-07-07	82		no	"white"	normal		yes	0	unknown	0		normal	237	no	67		0	no
e3f22b06-1aef-4db7-a0f7-548d9906d639	0.115004																														2020-07-08	77		no	"white"	moderate		no	0	no	0		unknown	185	no	73		0	no
12688e9e-4f6b-496f-9a45-4ffa156ac401	0.833997																														2020-06-25	75	133	no	"white"	unknown		yes	0	yes	0		unknown	130	no	66		0	no
202b010c-33ae-4695-9dbb-4e9aa33e09e4	0.098429																														2020-07-15	80	189	yes	"white"	moderate	21	yes	0	unknown	0		moderate	185	yes	64	32.8	0	no
75ef8480-5112-4ab4-82f9-553165dda308	0.095192																														2020-07-15	79	205	no	"white"	normal	114	unknown	0	unknown	0		normal	180	no	63	54	0	no
4bac0db1-dfce-4b4f-b35c-18ffe741929b	0.178095																														2020-07-16	70	234	no	"pacific_islander,white"	normal	142	yes	0	yes	0		moderate	230	no	66	82	0	no
326546fb-ee20-4bed-a5ed-baff4db63cd9	0.993925																														2020-07-16	53	325	no	"white"	normal	127	yes	0	yes	0		low	212	no	73	27	0	yes
95c909d6-a48a-4263-b04d-8a8542e6e902	0.218686																														2020-04-07		141	yes	"white"	unknown	65	yes	0	yes	0		normal	230	no	64	55	0	no
902aac04-d9f6-48f3-a59a-e4dca0adeb06	0.585973																														2020-07-13	90	180	no	"asian"	normal	122	no	0	no	1		normal	190	no	72.83	45	0	no
bff2b895-64c5-4e66-a05c-f5a7694af835	0.289285																														2020-07-19	90		no	"white"	high		yes	0	yes	0		moderate	200	no	69		0	no
ddb25873-6da5-4369-a0db-075bff3a341d	0.448725																														2020-07-18	80	177	no	"white"	normal	115	yes	0	yes	0		moderate	187	no	71	51	0	no
360f4c06-6d13-45ea-98c7-e58d58efbf18	0.288459																														2020-07-22	74	187	yes	"white"	high	101	no	0	yes	0		normal	215	no	60	58	0	no
2dc2c8dd-ae0f-4702-bb1c-d6167cb3916b	0.652351																														2020-07-11			no	"white"	normal		yes	0	yes	0		moderate	175	no	64		0	no
e20ea017-078b-4e0a-ab6a-d98e60166b00	0.243017																														2020-07-25			no	"asian"	moderate		yes	0	no	0		normal	175	no	68		0	no
2efe5d05-d8c5-40f9-bc4f-22a29c815407	0.41071																														2020-07-27	84	168	yes	"white"	moderate	101	yes	0	yes	0		normal	169	no	69.5	43	0	no
be477e9b-3e2d-46cc-80bb-1236298dd1f0	0.177539																														2020-07-29			no	"white"	normal		unknown	0	unknown	0		unknown	230	no	71		0	no
369e95a3-fe34-46fc-958d-744c3a0e7ff3	0.433623																														2020-08-01		122	no	"white"	normal		unknown	0	unknown	1		low	258	no	71	54	0	no
1e72b7cc-0984-4495-a0ad-daac7ae93343	0.308192																														2020-08-02	82	197	no	"white"	normal	131	yes	0	yes	1		low	204	no	68	40	0	no
15d05d35-d618-46fa-b245-5f2ae2037df1	0.812013	0.751847																													2019-05-28	82	120	no	white	normal		yes		yes	0	20	normal	175		72		1	no
724c9dad-7db6-4052-bf0a-bea3b8505f21	0.861407																														2020-08-03			no	"white"	moderate		unknown	0	unknown	0		unknown	142	no	64		0	no
b59f7cb5-1c80-4755-9431-38a68c02cb8d	0.835062																														2020-08-04	80	249	yes	"white"	moderate		unknown	0	yes	1		moderate	230	no	72	43	0	yes
923d56d3-c350-46ac-8ca0-3667664eb7df	0.3461																														2020-04-12			no	"asian"	low		yes	0	yes	0		unknown	130	no	63		0	no
e7d9196b-8c7b-4e0f-9cee-81e4617f8b59	0.584709																														2020-08-03			no	"white"	normal		yes	0	yes	0		normal	125	no	62		0	no
f250ea39-22ce-4ea7-9d59-2fc5d2cac3ac	0.028027																														2020-08-06	75		yes	"white"	moderate		yes	0	yes	0		moderate	212	no	70		0	no
59dd3789-a7f9-4d3c-8fa8-e03404fe6ba0	0.965896																														2020-08-17	60		no	"white"	low		yes	0	yes	0		moderate	142	no	66		0	no
e7358b54-1115-44ff-b474-b501c3407485	0.97787																														2020-08-18			no	"white"	normal		yes	0	yes	0		unknown	149	no	66		0	no
46ae2b83-8ce1-44b3-9f65-59822deb8039	0.23072																														2020-07-31	85	222	no	"white"	normal	134	yes	0	yes	0		normal	135	no	67	43	0	no
0c107bbf-ec9b-4d7f-89fa-6d9b23d0022c	0.882564																														2020-08-20	80	179	no	"white"	low	82	yes	0	yes	1		normal	187	no	67	97	0	no
d6f57284-72ce-4f30-916b-8f8064c4d81f	0.021813																														2020-08-21	70	81	no	"african_american"	normal	44	yes	0	yes	0		normal	230	no	71	24.85	0	no
b1c73870-5f84-418f-86cf-1c577d99f699	0.088334																														2020-08-25	76	100	no	"white"	normal	98	no	0	no	0		normal	205	no	72	60	0	no
bd23b74a-8369-4ad1-8bc5-f1ef69e13ad2	0.745265																														2020-08-26	83	275	yes	"white"	moderate	180	yes	0	yes	1		normal	257	no	70	76	0	no
e73e151e-a763-43b5-a824-dcec9420d13c	0.045117																														2020-08-27	68		no	"white"	low		yes	0	no	0		normal	162	no	64		0	no
be0c7851-e73a-4fc0-9b58-b927c16b0c9f	0.610786																														2020-09-01			no	"white"	normal		no	0	no	1		moderate	182	no	5.8		0	no
e8aab25b-ad61-4225-be9e-8edcb8ce23da	0.884078																														2020-09-01	70	182	no	"white"	normal	101	yes	0	yes	1		high	158	no	69	64	0	no
eefd183d-322d-4ab4-92a5-e4184f0adda5	0.007885																														2020-09-01			no	"asian,white"	normal		yes	0	no	0		unknown	127	no	66.5		0	no
ba3c0126-5d78-4a98-b960-e91edb12ea9d	0.250732																														2020-09-02	85		no	"white"	moderate		yes	0	yes	1		unknown	250	no	74		0	no
2508f74e-169c-4127-b941-f0a02d8c80cc	0.974965																														2020-09-04			no	"white"	normal		no	0	yes	0		high	210	no	71		0	no
7175a455-c74d-4552-8932-a21a1946c709	0.501073																														2019-09-01		232	yes	white	moderate		yes		no	0		high	140		63	86	0	no
6f247606-98dc-4edc-bd39-a7230de925c8	0.413234																														2020-09-08	75		no	"white"	normal		yes	0	yes	0		unknown	175	no	62		0	no
5fdb6382-5076-46ec-8b1f-4e9853ad21d9	0.72103																														2020-09-10		309	no	"white"	normal	176	unknown	0	unknown	0		normal	175	no	66	74	0	no
ae19696b-7b7f-46f0-89aa-5fe93400718b	0.66649																														2020-09-10	60	224	no	"white"	normal		yes	0	yes	1		moderate	165	no	62		0	no
71fcb19b-2365-4392-9d06-a21eb2adf1b8	0.662994																														2020-09-12	80		no	"white"	moderate		yes	0	yes	0		moderate	230	no	66		0	no
068d5531-5cbf-488c-bd03-6f1e8d1e6ee4	0.471553																														2020-09-12	74	180	no	"white"	normal	104	yes	0	yes	0		normal	180	no	62.5	45	0	no
4e8d6a3b-3760-47b4-bb3f-18233e9cafbb	0.449048																														2020-09-11	69	199	no	"asian"	normal	107.9	unknown	0	unknown	0		normal	125	no	64.5	60.3	0	no
ba6f8411-033f-4bce-bee9-ad078e1f78f6	0.213581																														2020-09-13	92		no	"white"	normal		yes	0	yes	0	100	normal	220	no	76		1	no
f80ac852-383d-4e96-a5b2-81f25cacc1e4	0.558685																														2020-06-04	65	91	yes	"white"	low	34	yes	0	yes	1		low	182	yes	72	42	0	no
9c4e9e4a-3e08-45ab-bced-39516efdfdab	0.872715																														2020-09-17	65	215	yes	"white"	moderate	135	yes	0	yes	0		low	192	no	70	66	0	no
478796cf-35c8-45a5-a185-9fd788d6754a	0.556104																														2020-09-03	78	184	no	"white"	normal	110	no	0	yes	0		moderate	290	no	75	56	0	yes
0e4b5e0b-669e-412e-83e2-96190b3db2a5	0.854178																														2020-09-18	70	115	no	"white"	normal	56	no	0	no	1		normal	190	no	71	43	0	no
430adad7-f5a1-4464-a96d-57d6bb3c46c3	0.671844																														2020-09-18	74	230	no	"white"	normal	158	yes	0	yes	0		moderate	160	no	73	53	0	no
2ef74b42-14c4-4a7e-9be5-069347e63603	0.136951																														2020-09-16			yes	"white"	normal		yes	0	no	1		unknown	219	no	71		0	no
c63b3e54-2734-4749-ad92-dd78c9f5634b	0.071675																														2020-09-26		152	yes	"white"	moderate		unknown	0	unknown	0		low	350	no	70	39	0	no
ecaea623-9572-4d43-89f2-f4475f7b7be7	0.423453																														2020-09-26	77		no	"white"	normal		yes	0	yes	0		unknown	125	no	68		0	no
13f5cc3c-bd38-4af0-8c2c-a8a28fd3d26c	0.875982																														2020-09-27			no	"white"	normal		unknown	0	unknown	0		unknown	141	no	66		0	no
77fbf05e-e139-4b0a-976f-92322d360a9a	0.811689																														2020-06-18	75	169	yes	"white"	high	94	unknown	0	yes	1		normal	184	no	67	45	0	no
ec220bbb-d9a8-4756-9782-e20af132c9d5	0.010174																														2020-09-30			no	"white"	normal		unknown	0	no	0		moderate	167	no	5.4		0	no
e2c425be-b679-444c-959c-bc59fb0471e5	0.448678																														2020-09-30	68		no	"white"	low		yes	0	yes	0		unknown	105	no	63		0	no
11eda1c5-7335-4646-a10e-6dbc5f24c508	0.07833																														2020-10-03			no	"asian"	unknown		no	0	no	0		unknown	125	no	69		0	no
69af410f-4955-46d6-9781-31ccaac9f7be	0.35422																														2020-10-05			no	"white"	unknown		no	0	no	0		unknown	155	no	74		0	no
2c7239e7-eead-4aac-afff-d45cde348201	0.042653																														2020-09-29			yes	"white"	moderate		unknown	0	yes	0	100	unknown	150	no	68		1	unknown
e7eac9f2-8855-4a27-a891-ed5332bcf4e7	0.11552																														2020-10-05			no	"white"	normal		no	0	no	0		low	125	no	69.6		0	no
e6a22caa-74a2-4b20-8f26-618e2a877e9a	0.046041																														2020-10-06	76	210	no	"white"	normal	122	yes	0	yes	0		normal	150	no	70	70	0	no
abb77503-da79-4ae5-825f-d0a0160c01ae	0.026107																														2020-10-05	70	221	no	"white"	normal	129	unknown	0	yes	0		high	190	no	72	85	0	no
46744496-0df6-4ddb-9897-19d4fc648217	0.198464																														2020-10-08	60		no	"white"	low		yes	0	yes	0		high	138	no	67		0	no
01ab8cf1-e962-418c-a23c-f22eb6b1a056	0.382034																														2020-10-10			no	"white"	unknown		yes	0	yes	0		unknown	112	no	56		0	no
090842d5-d6b0-483b-8c04-49c2a8eaad9e	0.779571																														2020-08-23			no	"white"	normal		yes	0	yes	0		normal	200	no	69		0	no
5e2f8606-3020-417e-a141-7d4fec90e6e4	0.719198																														2020-09-16	78	206	yes	"white"	moderate	150	yes	0	yes	1		normal	208	no	67		0	yes
03ac2d9d-890b-4765-9766-280961368820	0.263653																														2020-10-15	74	218	no	"white"	moderate	119	unknown	0	unknown	0		normal	206	no	62	70	0	no
8739551d-29fe-400f-84af-bae369292fa0	0.908591																														2020-10-20	60	291	no	"white"	normal	200	no	0	yes	0		high	173	no	73	61	0	no
f5ea214b-27aa-4d68-850f-727d970140e6	0.568858																														2020-10-21			yes	"white,american_indian_or_alaska_native,african_american"	normal		yes	0	yes	1		normal	238	no	66		0	yes
4f95ed3d-6daf-4f85-85c1-369531ed6d2d	0.62866																														2020-10-22			no	"white"	normal		yes	0	unknown	0	200	unknown	160	no	62		1	no
d8042a3b-1a08-403e-9c83-eab2b1843377	0.250013																														2020-10-22	81	296	no	"white"	moderate	227	yes	0	yes	0		moderate	138	no	63	50	0	no
fd0ce694-38dc-4efd-a639-2cd68d563e2c	0.764253																														2020-10-25	85		yes	"white"	moderate		yes	0	no	0		moderate	235	no	73		0	no
7656af54-797f-4e47-826f-3886625a33c6	0.319134																														2020-10-25		247.8	no	"white"	normal		unknown	0	unknown	1		moderate	200	no	74	31.6	0	no
ae2b8bea-fb60-4bfd-a59c-d6218ea76635	0.653188																														2020-10-27	70	184	no	"white"	low	94	yes	0	yes	0		high	180	no	69	79	0	no
e9f5e749-02cd-449d-9b71-cd51cae404cd	0.257662																														2020-10-28	80	210	no	"white"	normal		yes	0	yes	0		low	198	no	71		0	no
4d757257-18a3-4c07-a63b-9aae83751560	0.923128																														2020-10-28		175	no	"asian"	normal	111	unknown	0	yes	0		normal	117	no	62	51	0	no
c908345d-883e-4e11-b0cf-a9d606297db4	0.697921																														2020-11-08	68		no	"asian"	low		yes	0	no	0		unknown	125	no	62		0	no
7ae621b8-359a-4851-bdc3-7909efbd0490	0.408164																														2020-11-09			no	"white"	normal		yes	0	yes	0		low	145	no	65		0	no
630a98ba-1339-4852-9571-c311c00709aa	0.175114																														2020-03-11	80	224	no	"pacific_islander"	normal	135	yes	0	yes	0		normal	176	no	72	78	0	no
57f470cd-bad5-492b-9c3d-150f373719cc	0.321325																														2020-11-14			no	"white"	normal		yes	0	yes	0		unknown	123	no	66		0	no
b46cbbce-010d-4e84-bb69-69c4ddd5eb87	0.389544																														2020-11-22			no	"white"	unknown		yes	0	unknown	0		unknown	146	no	67		0	no
21e26d98-3b09-4c9f-85d6-fdb51a9905ce	0.885002																														2020-11-28		136	no	"white"	normal	27	yes	0	yes	0		normal	230	no	70	40	0	no
a6759e22-a6c7-475d-bee0-29ee8eb9d8bc	0.325231																														2020-10-24	80		no	"white"	moderate		no	0	no	0		unknown	220	no	74		0	no
f19d2eca-493c-4936-adb6-6297d77a1b47	0.162274																														2020-11-21	80	167	no	"white"	normal	64	unknown	0	unknown	0		high	180	yes	71	95	0	no
50a6fc1f-683f-4a66-8e5a-2ce88df16729	0.793367																														2020-12-05		340	no	"white"	normal	233	yes	0	yes	1		high	173	no	63.5	258	0	no
e0e9a8be-ea61-4b25-b3f8-b1a25e8f3d8b	0.331666																														2020-12-13	60	184	no	"asian"	normal	85	no	0	yes	0		normal	136.6	no	68	80	0	no
70c27941-5e35-445b-a274-28a610cfafbe	0.321725																														2020-12-14	85	157.38	yes	"white"	moderate	83.52	yes	0	unknown	1		normal	174.165	no	70.079	62.25	0	no
11a1ea72-39ce-47d5-b98f-cb30c49765f2	0.736359																														2020-12-14			no	"white"	normal		yes	0	yes	0		normal	140	no	68		0	no
e31333b4-d1c8-42fe-b71e-0be1a6195f68	0.88691																														2020-12-15	70	161	no	"white"	low	89.2	unknown	0	unknown	0		moderate	175	no	63	59	0	no
3998f58e-1102-407f-b54e-61cf163a3ccc	0.414113																														2020-12-17	85	168	no	"white"	moderate	85	yes	0	unknown	0		normal	215	unknown	71.5	37.6	0	no
e6522e64-e237-45f6-84ca-2817aea437db	0.889501																														2020-12-18	70		no	"white"	normal		yes	0	yes	1		normal	220	no	74		0	no
9b5b9c3c-7814-4b00-bd8a-fc5da1fe7799	0.034563																														2020-12-18		188	no	"white"	normal	114	unknown	0	yes	0		normal	128	no	66	59	0	no
f13d9d70-c1f1-4218-989c-ab90864561d1	0.773542	0.676094																													2017-12-26			yes	white	normal		yes		yes	1		high	178		65		0	yes
9e4c9298-7637-412d-bfee-f1bf78a6a8d9	0.982176																														2020-12-20	80	256	no	"asian"	moderate	190	unknown	0	yes	0		normal	160	no	72	55	0	no
b5f8df1d-e2b5-4f35-9abd-7076655fc616	0.761528																														2020-07-03	70	200	yes	"white"	moderate	100	yes	0	yes	1		high	177	no	5.8	56	0	no
41c7a7c8-2620-4cee-b536-5ec4e4dce746	0.047726																														2020-12-22	80		no	"white"	normal		no	0	no	0	25	normal	225	no	70		1	no
c471f5f0-ba62-43c9-b199-be61a4f8740b	0.449302																														2020-12-28	70	188	no	"white"	normal	99	yes	0	unknown	0		normal	205	no	74	75	0	no
c11e65e8-2c45-4f93-971d-4ac85f7a53ac	0.269084																														2020-12-31	60	77	yes	"white"	low	31	unknown	0	no	1		low	182	yes	67.5	31	0	no
d1aa0246-23e3-493e-8f10-0be60cdcba9e	0.134825				record_id																										2020-12-31			no	"asian"	normal	92	yes	0	yes	1	0	moderate	148	no	61		1	no
629a2fec-4704-46bd-a9ef-0538f3c902ae	0.014057																														2021-01-06	60		no	"white"	low		yes	0	yes	0		normal	130	no	64		0	no
0f5a9119-6187-4164-adbe-191049085107	0.983996																														2020-03-23	80		no	"american_indian_or_alaska_native,white"	moderate		yes	0	unknown	0		moderate	185	no	69		0	no
689367b6-c046-4693-9ed9-397a34df128f	0.000813																														2021-01-12	80	166	no	"white"	normal	93	yes	0	yes	0	250	high	115	no	64	60	1	no
413ab9bd-f505-4faa-9973-1233356c865b	0.58158																														2021-01-14			no	"asian"	moderate		yes	0	yes	0		unknown	170	unknown	70		0	no
18c14429-a572-47af-bf43-13caf8d2287a	0.767214																														2021-01-14	68		no	"white"	low		yes	0	yes	0		unknown	140	no	66		0	no
dfda36d6-8245-4ba4-9153-d83ffa16a775	0.771236																														2021-01-16			yes	"white"	moderate		unknown	0	no	0		unknown	154	no	70		0	no
4dcc58f3-4bea-47a4-a7f4-51c4c4dd38ed	0.811356	0.452907																													2019-07-13	45454	5454	no	"american_indian_or_alaska_native"	normal		si	1	si	1	7878	high	88454	si	455454	465445	1	no
3039f167-4ba6-4b86-8393-d77377275ef5																															2020-08-27			yes	"asian"	normal		no	0	yes	0	555	normal	54545	yes	5754		1	no
d0c7eb9d-aeb3-40dc-9e48-71a010993f60	0.810889	0.451445																													2019-07-12	466446	45648	si	"asian,white"	moderate	575767	si	1	si	1	454646	normal	4554	si	454	784657	1	no
a02112a8-a62e-4819-ad5f-3d7d3fc4d75f																															2019-06-11		8565640000000000	unknown	"pacific_islander"	unknown		no	0	no	0		unknown	2382	unknown	855		0	unknown
2108ac11-8014-458c-842c-15dbf2061c09																															2019-07-17	72	120	si	"decline"	high	120	si	0	no	1		normal	440	no	6	112	0	si
e7e83828-c2a9-43b5-8aa6-b780c4d7a17f	0.250612	0.552409																													2019-04-26	79	122	yes	white	normal		yes		unknown	1		normal	380		73	26	0	yes
51faa0e3-56e1-4bc2-b38a-7908598e3b32	0.518903	0.377408																													2019-11-05	100		yes	white	high		yes		no	0		normal	375		73		0	no
7d122f0b-ead5-466b-9c0a-68880b96104c	0.723228	0.044973																													2019-04-25	110		yes	white	high		yes		yes	0		unknown	360		65		0	no
7fe54bb3-d236-464d-9d3d-606b703120c1	0.793467																														2020-01-08	82	218	yes	"decline"	moderate		yes	0	yes	1		moderate	352	no	66		0	no
ddfd36bf-c8b3-449a-a819-e36a001d284c	0.271793	0.902877																													2019-04-25	84	164	yes	white	moderate		yes		yes	1		normal	350		67	57	0	no
5daafc3d-428d-462a-80c4-b1720ccd1423	0.103305																														2020-02-11			yes	"white"	high		unknown	0	unknown	0		high	338	no	70		0	no
c3435718-cfcb-4d6e-890d-51fe95a9de58	0.875922	0.794128																													2019-06-17	85	138	no	white	moderate		yes		yes	0		normal	335		66	40	0	no
a6f3d507-bb07-4fe3-a420-0006df8964e0	0.577575	0.344845																													2019-04-25			yes	white	normal		unknown		yes	0		unknown	330		77		0	no
58193487-9c85-4d5c-a965-9e8db96c023a	0.307744	0.223886																													2018-10-02			no	white	unknown		yes		unknown	0		unknown	330		70		0	no
3a0eda3a-5cba-48aa-9789-8312427bf713	0.968061	0.888844																													2019-04-30	73		no	white	normal		yes		yes	0		unknown	330		72		0	no
6f635949-88ae-4310-a7d6-e92e75a40cf6	0.202213																														2020-01-10			no	"white"	normal		unknown	0	unknown	0		normal	320	no	76		0	no
ea5fd0a0-bae0-43d2-99c7-1f08206fd39c	0.08172																														2020-05-13			no	"white"	moderate		no	0	no	0		unknown	320	no	72		0	no
3c980e2e-3a04-42ee-b8d3-050b2fd873ad																															2018-12-23			no	american_indian_alaska,white	normal		yes		yes	0		unknown	315		69		0	no
f6d5dd73-8f1f-44af-b8ce-9764d3397ee8	0.480407	0.534418																													2018-08-17	90		yes	white	moderate		unknown		unknown	0		unknown	315		78		0	no
4552a35d-7e3a-44dd-ac7a-a1dcd407d80f	0.069595	0.180162																													2019-04-26			yes	white	high		yes		unknown	0		moderate	312		66		0	yes
4ae8a77f-47ac-4a58-a1f2-2a755cd98548	0.906444	0.142411																													2019-04-26	76	159	no	white	normal		yes		yes	0		normal	310		73	51	0	no
8aacce97-aea8-4e31-b007-7ef91ebc5ae4	0.504836	0.500397																													2019-05-30	64		no	white	normal		yes		yes	0		normal	310		72		0	no
3553e8ee-5294-486f-b150-b6a4817ba08a	0.876284	0.326236																													2019-05-15			yes	decline	unknown		yes		unknown	0		unknown	310		70		0	no
815ac303-8f65-4788-87e9-273985562c79																															2020-04-06			no	"white"	moderate		yes	0	unknown	0		normal	309	no	68		0	no
5e1305fa-7789-4c5f-ba33-6965ce3f4b53	0.174872	0.109111																													2019-04-25	75		yes	white	moderate		yes		yes	0		unknown	303		71		0	no
ecfe0283-fc89-469c-8ec0-2296df7fa440	0.601782	0.51808																													2019-04-27	75		no	white	normal		unknown		unknown	0		normal	300		68		0	no
d28f54d4-f77b-4d7e-bf03-c3aa8a990fd1	0.335819	0.465548																													2019-05-10			no	white	moderate		yes		yes	0		unknown	300		69		0	no
3dc1fa40-33f2-4f56-9e6e-3072e4234e75	0.331539	0.441623																													2018-08-27	80	236	yes	white	moderate		yes		yes	1		high	300		76	44	0	no
675ed426-3851-4576-bcfe-7bcd8d94bf3e	0.511964	0.151384																													2018-10-15	67		yes	white	normal		yes		yes	1		unknown	299		67		0	no
cee6c303-8ddc-45b0-a527-452bcdf0b1c3	0.846744	0.466702																													2018-02-02			no	white	moderate		yes		yes	0		unknown	297		78		0	no
8fd8fdf1-6319-4405-983d-f5cdb5f4e359	0.883044	0.660954																													2019-02-13	82		no	white	normal		yes		unknown	0		unknown	297		62		0	no
4c3b3b0a-dd6f-4ac1-ad58-ea7cefa277ca	0	0.033411																													2019-05-01	84		no	white	normal		yes		yes	0		unknown	296		78		0	no
2d9cc5de-6fd4-4b6d-9347-d938144e7744	0.93664	0.968866																													2019-08-01	75		no	white	moderate		unknown		no	0		unknown	295		75		0	no
c1fe2805-0ba9-4a32-a991-34fc4dcf44a8	0.168325	0.508513																													2019-05-05	90		yes	white	high		yes		yes	0		normal	295		73		0	no
65f17da9-ef82-486d-a12a-195c376c3a0a	0.0634	0.486024																													2019-05-26			no	white	normal		yes		yes			normal	293		77		0	no
d86a142e-419d-4095-97d3-d825e6fc8afa	0.96177	0.865003																													2019-04-26	130		yes	white	high		unknown		unknown	0		normal	292		71		0	no
8f54065d-f4bf-4561-998a-181374aa94ce	0.79344	0.87216																													2018-10-18	68	150	no	white	normal		yes		yes	0		normal	291		69	39	0	no
ff57d1ee-1517-4b2b-bbb4-c0c9b6a08087	0.784944	0.751505																													2018-05-23			no	white	normal		unknown		yes	1		high	290		73		0	no
3c6fcd06-3da5-475a-afed-bdc6465c7a9e	0.801898	0.208797																													2019-08-30	82		yes	white	moderate		yes		yes	0		unknown	290		70		0	no
3e8571d7-7481-400d-bcb5-d17cd45a769f	0.881499																														2020-04-02	82	163	no	"white"	normal	97	yes	0	yes	1		low	288	no	71	36	0	yes
d564ff73-d8f5-4184-b2f7-afe0d09adf14	0.960059																														2020-02-16			no	"white"	normal		no	0	yes	0		normal	287	no	73		0	no
c0c967a6-5059-4856-8e75-a6be0cd81d14	0.295601	0.551045																													2018-09-01	60		no	white	normal		yes		yes	0		normal	285		67		0	no
e87bb414-9951-42b2-b9d7-6107a3b94a98	0.581455	0.718685																													2019-04-25	82		no	american_indian_alaska,white	normal		no		no	0		unknown	285		67		0	no
96a14b4e-edad-4668-a45f-eb45f79cd793	0.575899	0.366958																													2019-05-11	86		no	white	moderate		yes		yes	0		unknown	285		70		0	no
ef18aaa7-5ff7-4031-ac5a-055646669074	0.372421	0.423186																													2017-12-03	80		no	white	normal		yes		yes	0		normal	285		61		0	yes
d92034c0-e196-4792-a9d2-2810de822339	0.045052	0.045969																													2019-04-25			no	white	normal		yes		unknown	0		unknown	283		73		0	no
12f2cb09-b80c-44d6-b576-9f7fc50d29a1	0.119458	0.48321																													2018-06-12	80	172	no	white	normal		yes		yes	0		moderate	281		74	44	0	no
a65c06bd-06d6-421b-9206-0ca4af28073c	0.858383	0.608767																													2018-10-06			yes	white	moderate		yes		yes	1		unknown	280		61		0	no
c43f4432-6345-4f2a-9743-2949a788cd0d	0.917028																														2020-08-30			no	"white"	normal		yes	0	yes	0		high	280	no	68		0	no
defeb2b6-28d0-4ee2-9334-979bca8cddda	0.474735	0.668145																													2019-06-02	80		no	white	normal		unknown		unknown	0		unknown	280		75		0	no
758f3b14-c17d-4538-b1a6-d4c1fab79dc6	0.548278	0.669873																													2019-05-04			yes	white	high		unknown		unknown	1		high	280		71		0	no
36af43d1-7d13-4f89-bef0-3ebbeeffeadf	0.720414	0.450498																													2019-05-15			no	white	unknown		unknown		no	0		unknown	280		66		0	no
674a26ca-0936-4088-8582-c4e6ab6ec2d4	0.521807	0.522396																													2019-01-20			no	white	normal		unknown		no	0		normal	280		72		0	no
bf8e3277-4c51-48a6-a028-d11773e617d2	0.400566	0.342049																													2019-05-08	90		no	white	moderate		yes		yes	0		unknown	280		58		0	no
e118f8f3-ca73-457f-81bf-b8418f615097	0.737191	0.686908																													2019-10-25			yes	american_indian_alaska,asian,pacific_islander,white	high		unknown		unknown	1	1	high	280		70		1	yes
2b3d651b-e570-437b-ae9e-ae0ba91866f5	0.963608	0.96399																													2019-05-13			yes	white	high		yes		yes	1		moderate	279		76		0	no
5ebb3578-5681-4485-989d-792b0ae5c749	0.069255	0.080523																													2019-05-01	80		no	white	normal		no		no	0		moderate	278		71		0	no
4a7210ca-ac83-431e-8cbd-9b7faf8ac6ab	0.262741																														2020-01-29	93		no	"white"	high		unknown	0	unknown	0		unknown	277	no	74		0	no
78fd6699-d165-4e26-8e9f-a81bb74d12eb	0.932333	0.987062																													2019-04-25			no	white	normal		yes		yes	0		moderate	275		66		0	no
67530582-fd7b-4372-80d3-c5e307d7a32e	0.524126	0.34274																													2018-06-07	86	196	yes	white	high		yes		unknown	1		normal	275		68	37	0	yes
b4802725-0ee2-4266-b6b9-af2ae935ad3d	0.937101	0.868048																													2019-05-20			yes	white	high		yes		unknown	0		unknown	275		72		0	no
16b4d3b1-f2e2-4428-88e3-a4c58a7f4b6c	0.77055	0.835547																													2019-04-30		398	no	white	moderate		unknown		no	0		unknown	275		70		0	no
f86c312e-69c7-4656-8a20-89bd40f03136	0.782005	0.714171																													2018-10-19			no	white	moderate		unknown		unknown	0		unknown	275		69		0	no
4d220e0c-3ec7-46b2-8182-87996ce04701	0.442483																														2020-07-29			no	"white"	normal		yes	0	yes	0		unknown	275	no	71		0	no
27c8ce4a-e544-47b0-a2b1-1a4736ec7c5c	0.19816																														2020-01-26			yes	"white"	moderate		yes	0	unknown	0		low	275	no	70		0	no
94796526-c5b3-489b-acd3-f618a37d230b	0.837668	0.634584																													2019-04-20	80	141	yes	white	high		no		no	0		normal	274		66	65	0	no
ef2f3892-d505-477c-b9de-732c90d7f7d7	0.787437	0.763112																													2018-11-20			yes	white	normal		unknown		yes	1		normal	273		74		0	no
aba8560d-4c01-47bc-bbb0-b54611367a33	0.103225	0.372165																													2019-05-14			no	white	moderate		yes		yes	0		unknown	270		68		0	no
80779b4a-1b7b-4f24-82b5-7136940b22e1	0.198782	0.040307																													2019-08-19	80	174	yes	white	normal		yes		yes	0		normal	270		74	40	0	no
8fc85e8a-d236-4ee1-8ec8-5ae37701237e	0.501998	0.146863																													2019-05-17	73		no	white	normal		unknown		unknown	0		normal	270		71		0	no
e269f65b-1157-4ed0-b29e-c105746bae86	0	0.002306																													2019-05-26	85	178	yes	american_indian_alaska	normal		yes		yes	1		normal	270		65	74	0	yes
feac6d73-1872-4b42-aa59-1b49e57c6a6a	0.38688	0.488906																													2019-04-25	80	188	no	white	normal		no		no	0		moderate	270		69	49	0	no
05c3d1eb-bae7-415f-8acc-5a312867f079	0.933398	0.858895																													2019-01-18	82		yes	white	normal		yes		unknown	0	8	normal	267		63		1	no
63a459f3-1b93-479a-9cff-fa9369a53a44	0.14773	0.047549																													2019-06-13	90	201	no	white	normal		unknown		yes	0		normal	265		67	54	0	no
6f4a6ad4-4ac4-4b0b-a563-7f41a551a002	0.401797	0.553215																													2019-05-02			no	white	moderate		no		no	0		normal	265		73		0	no
5bdfb881-730d-4b86-8322-771c3dc36f84	0.523239	0.798274																													2019-02-17	106		yes	white	high		unknown		no	0		moderate	265		72		0	yes
bac4d798-ab4c-473f-aba7-cdc1143a0b28	0.01669	0.212026																													2019-01-23			no	white	normal		unknown		unknown	0		normal	265		68		0	no
84cde78e-6ad6-4037-ad3a-7abd794f8267	0.874079	0.602084																													2019-04-26			no	white	high		yes		yes	0		high	265		67		0	no
fc8dfb97-8438-4dcf-955c-131e768e53fa																															2019-01-09	84	170	yes	white	moderate		unknown		unknown	0		normal	264		75	47	0	no
3c15ce9b-51de-43d7-9cbd-a72271e3e529	0.004883	0.285477																													2019-03-02			no	white	normal		yes		no	0		unknown	264		78		0	no
61422d96-11df-4564-9ace-5fa258c41bb2	0.12113	0.089683																													2019-03-30			yes	white	unknown		unknown		unknown	1		unknown	261		72		0	yes
ead9faf0-c036-4a7c-9b8b-4c549c042a8b	0.695022	0.916187																													2019-05-10			no	white	normal		yes		yes	0		unknown	260		68		0	yes
bc6cdec7-c557-4384-83bc-798d636b2c48	0.048388	0.240542																													2019-04-25			no	white	normal		yes		yes			normal	260		79		0	no
082d1014-7bfa-49a4-9485-cfa911641238	0.838295	0.379186																													2019-04-25			no	white	unknown		yes		yes	0		unknown	260		70		0	no
cfa390f6-dc57-4db9-b34f-7ea068042113	0.329597	0.320179																													2019-05-02			no	white	normal		yes		no	0		unknown	260		66		0	no
aa8cd22b-fe6c-4c87-b530-e014669bb401	0.744201	0.870594																													2019-07-09			no	white	unknown		no		no	0		unknown	260		76		0	no
45d33399-a32c-4556-9de1-fc69da9525f3	0.606343	0.284473																													2019-05-13			no	white	unknown		unknown		unknown	0		unknown	260		73		0	no
c2fa8b04-9558-475d-b5bb-eb56af5114f5	0.101307	0.545564																													2019-07-30	82		no	white	normal		yes		unknown	0		unknown	260		66		0	no
b92170c2-caaf-4e09-9a21-04574865fbfa	0.082937	0.64254																													2019-04-26	80		no	white	normal		yes		yes	0		unknown	260		70		0	no
07d8b8f1-3f16-46b5-a3ab-25d1267ba778	0.733625	0.977856																													2019-04-25	75		no	white	normal		yes		yes	0		unknown	260		72		0	no
1c2a68b1-4321-4a4b-99e9-c97cda235bb0	0.044652	0.011451																													2019-05-26			yes	white	normal		unknown		unknown	0		unknown	260		72		0	no
f753a069-2bcc-4084-9b58-816ad17cd243	0.7207	0.435987																													2019-01-12	65		no	white	normal					0		normal	260		61		0	no
686ca393-9f94-40d0-b1d9-8f4d79bd45f0	0.891029	0.858583																													2018-05-26	84	186	no	white	high		yes		unknown	0		normal	260		67	74	0	no
8a456c98-8bb4-425a-bff3-6240419e803a	0.890457	0.856799																													2018-05-26			no	white	normal		yes		no	0		normal	260		67		0	no
8da7a50c-0a47-4c3c-a9e9-78decaba00a5	0.666613	0.894743																													2018-12-06	70	185	yes	white	moderate		unknown		unknown	0		normal	260		55	48	0	no
baa302dc-ccc4-4dd8-95cf-34d42423d1b8	0.006055	0.116735																													2019-04-25			no	white	unknown		no		no	0		unknown	260		66		0	no
fd3fbb9f-acbc-4440-a1d6-d9af6e42c93e	0.009679	0.143247																													2020-12-20	70	140	no	"white"	normal	79	unknown	0	no	0		low	260	no	75	33	0	no
c9f21132-557c-47a6-8157-b2675d6a8619	0.268841	0.105341																													2017-11-28	80		yes	african_american,pacific_islander,white	high		unknown		unknown	0		moderate	260		67		0	yes
3fb28560-81c2-4ff9-8b34-e87891b12159	0.32252	0.389995																													2019-06-25			no	white	normal		yes		no	0		unknown	257		75		0	no
1c83ea99-75a5-4a97-a31d-585b8c240ab9	0.365483	0.366882																													2018-10-15			yes	white	moderate		yes		yes	1		normal	255		74		0	yes
1b10d577-60c5-4b50-a172-82a56859a725																															2019-02-22			no	pacific_islander,white	unknown		yes		yes	0	40	unknown	255		27		1	no
77abc9f9-3184-4601-abb0-1539c0d31493	0.867606	0.350522																													2019-04-25	85		no	white	moderate		yes		yes	0		normal	255		68		0	no
a03b0f1a-ebf6-4b03-a837-f4bae803f99a	0.417894	0.673331																													2019-04-25	84		no	white	moderate		unknown		unknown	0		unknown	255		74		0	no
2bb2dac3-ab88-4513-b4e3-45a63ee51ff1	0.744363	0.69898																													2019-04-28			no	white	normal		yes		yes	0	2	normal	255		74		1	no
5ad351b2-783b-4c1c-9dda-888b522e6a6e	0.831623	0.819254																													2018-09-21			no	decline	normal		unknown		unknown	0	40	normal	255		71		1	no
3f8b8c67-ce1e-48d8-aa54-dc77b3fd6035	0.651173	0.718251																													2019-08-01	80		yes	white	normal		unknown		no	1		unknown	255		67		0	no
72ce20cd-0910-4d67-ac52-1361797b377f	0.710962	0.758854																													2019-03-31	87	130	no	white	high		unknown		no	0		normal	255		78	68	0	no
b1f3e94b-d28b-44ac-9ac7-8f07d0b975f4	0.269203	0.249432																													2019-08-20	72	107	no	white	normal		no		no	0		normal	255		68	29	0	no
6a02f6dd-61dc-4fe7-804d-a68df29388b1	0.877753	0.820922																													2019-07-04	86	197	yes	white	high		yes		yes	0		high	255		69	46	0	no
2c5bc5ce-77bf-4c97-8f8d-b4e33b6550b1	0.168374	0.54829																													2018-08-19			no	white	normal		no		no	0		unknown	254		76		0	no
86f9469a-b184-4ccc-94c5-3194f625980d	0.254634	0.101181																													2018-12-03		172	yes	white	high		yes		yes	1	240	moderate	253		72	36	1	no
5a9826de-e2b6-480f-9d95-ed900d4df8c4	0.995939	0.918332																													2019-08-10	76	129	yes	white	normal		no		no	0	0	normal	252		71	40	1	no
7c9bb4d7-c258-4a24-a42f-05014e328ccb	0.815849	0.610489																													2019-05-29			no	white	normal		unknown		unknown	0		unknown	251		71		0	no
83e5a743-282e-4a7a-a640-66004528e837	0.637168	0.676048																													2019-04-25			no	white	normal		yes		yes	0		unknown	250		304		0	no
f4556d6d-5eac-426a-8c61-97410973ead3	0.761591	0.596378																													2019-04-28			no	white	normal		yes		yes	0		unknown	250		63		0	no
41170014-f123-40e9-b9ab-cfb5007bd78f	0.019194	0.127097																													2019-01-20			no	american_indian_alaska,african_american,white	unknown		unknown		unknown	0		unknown	250		67		0	no
637a2794-b544-48d6-a463-fadafe5414e0	0.456948	0.60154																													2019-08-26			yes	white	moderate		yes		yes	0	1	moderate	250		69		1	no
2a20e7a7-3cd0-463c-bf3d-8d7db8d62aee	0.394902	0.101793																													2019-05-02	80		no	white	moderate		yes		no	0		moderate	250		72		0	no
8bc73d7b-7e76-4e00-ab0c-adc73c871b18																															2020-01-23				"white"	moderate					0		unknown	250
5d5c204d-e2fd-444c-a22b-aa00e7d6ba6e	0.109752	0.496754																													2018-10-11			no	white	unknown		yes		yes	0		moderate	250		70		0	no
c9632536-0084-40f4-920f-1f51d4f163ea	0.745662	0.788953																													2018-09-20			no	white	normal		unknown		no	1	300	high	250		70		1	no
cae74815-69db-45dc-a526-c8ddabb8a89a	0.157961		0.347061																												2017-08-20	80	239	no		normal		unknown		yes	FALSE		moderate	250		74	41	FALSE	no
32357e2c-87fb-4aac-8bb8-5ac781aba86c	0.356022	0.14316																													2019-12-23			no	"white"	moderate		unknown	0	unknown	0		unknown	250	no	77		0	no
b62a2275-3ae2-48fc-bfa4-5c7c029262b4	0.844045	0.440388																													2019-04-30	68		no	white	normal		unknown		unknown	0		unknown	250		69		0	no
e165c672-bdb1-43e4-bfa6-615db4c799ea	0.248498	0.057985																													2018-02-23	85	160	no	white	moderate		yes		yes	0		normal	250		72	54	0	no
e65ee9b6-1cd6-4aa4-8a18-00deac02aa13	0.151268	0.143207																													2019-04-25	75		no	white	normal		yes		yes	0		normal	250		68		0	no
bae1efbe-874f-43e1-9c2c-c6a13850f9bf	0.780216	0.371889																													2019-04-25	64		no	white	normal		unknown		unknown	0		normal	250		57		0	no
dbedc863-9d44-42ec-aae7-6a9303297322	0.830702	0.709902																													2019-05-01			no	american_indian_alaska	normal		unknown			0		normal	250		74		0	no
fa66b0fb-c7bb-4e92-b162-90b553adcfd7	0.000683																														2019-06-14			no	white	normal		unknown		unknown	0		unknown	250		60		0	no
73d1cb2e-5a78-49af-a8da-4b2b03dec91d	0.99638	0.860578																													2019-05-18			no	white	unknown		unknown		unknown	1		unknown	250		74		0	no
99b7e973-21d6-4283-b1f1-ebd3170dfc90	0.259731																														2019-06-16			no	white	unknown		unknown		unknown	0		unknown	250		75		0	no
2d8e0ccf-8fa4-4b6b-9565-ef29baa7c5e2	0.849282	0.305505																													2018-11-22	85		unknown	white	high		yes		unknown	0		unknown	249		74		0	no
7a431296-03b9-418a-9fd2-636258903561	0.296324	0.173179																													2018-09-23	74	132	yes	white	moderate		yes		yes	1		moderate	248		70	40	0	no
a5b95464-4ac7-40af-a988-32287eddde63	0.871681	0.615683																													2019-06-04	68	145	no	white	moderate		yes		yes	1		moderate	248		75	37	0	no
beb6eb7a-c5a5-411e-bfc2-aa77dd8d632c	0.298451	0.406356																													2019-07-04	65		no	white	normal		yes		yes	0		normal	247		72		0	no
e76c9cc4-5ec7-4e1e-b322-93daa1d667dc																															2019-02-09	114		yes	american_indian_alaska,white	high		yes		yes	0	300	unknown	245		71		1	no
2466b8a3-c05b-410c-9476-9d76ab0a97c5	0.123161	0.013741																													2018-09-17	78	192	no	white	normal		yes		yes	0		moderate	245		63	58	0	no
917161f8-fba3-4d4e-ac98-ab2d2c6ba53e	0.605523	0.386217																													2019-05-16			no	white	normal		yes		yes	1		normal	245		72		0	no
87af31d7-6edf-4e87-80b9-dffe3c23a067																															2017-10-26	78	165	no	white	normal		no		no	0		normal	245		72	60	0	no
59b92885-1dd1-40fd-b5cb-c6b8b56f456b	0.788433	0.958614																													2019-04-30			no	white	moderate		yes		yes	0	200	unknown	245		72		1	no
4aeffb68-fb97-4bbc-bdde-342bd1f5263a	0.768695	0.591841																													2019-07-25	66		no	white	moderate		no		no	0		moderate	245		75		0	no
f382fa8e-aebc-4ec9-953c-b3c8a4fd0f15	0.372433	0.70386																													2019-04-29	67	263	no	white	normal		yes		yes	0		moderate	245		74	92	0	no
7bfaccae-bf0b-4691-9765-2b0efe9c499a	0.319133	0.21737																													2019-04-27	79		no	white	normal		yes		yes	0		normal	245		63		0	no
445118eb-d934-4e07-9e1f-0f16cf05d1e6	0.093196	0.255102																													2019-05-23	84	121	no	white	normal		unknown		unknown	1		normal	245		69	42	0	no
c8ad8162-124f-4fdd-9798-27a623096b08	0.968106	0.690807																													2019-04-25			no	white	normal		yes		yes	0		unknown	245		67		0	no
15988999-1b6f-427f-a8a5-20050e9a615c	0.202762	0.656095																													2019-02-23	93		no	white	moderate		yes		unknown	0		unknown	244		70		0	no
a378f49b-9829-4b15-a3b9-b135b11367a3	0.554801	0.496533																													2019-04-30			unknown	white	unknown		unknown		unknown	0		unknown	243		68		0	no
e56ae734-eac0-4a21-a428-b84607f805b7	0.844247	0.906702																													2018-09-23			no	white	moderate		yes		yes	0		moderate	242		66		0	no
79d0ff17-80f5-447a-9825-141a933e2b68																															2021-01-08	72	164	yes	"white"	high	83	unknown	0	yes	0		normal	240	no	65	50	0	no
22384d9e-9a53-4d2e-ab8f-44d3b33b781f	0.758851	0.656203																													2019-04-25	82		no	white	normal		yes		yes	0		normal	240		70		0	no
0d468244-d9a4-46e2-a0a7-bbcb52b7dc07	0.48047	0.377825																													2019-05-02	90		no	white	moderate		yes		yes	0		normal	240		65		0	no
6652c572-00a0-4feb-a0b6-b57dc970d05e	0.06651	0.067232																													2019-04-29	70		no	white	normal		yes		yes	0		normal	240		63		0	no
bdefa81c-4ec0-4028-bead-43c8da37afab	0.866119																														2020-01-28	78		yes	"white"	normal		yes	0	yes	1		unknown	240	yes	68		0	yes
cb90d246-c842-41bb-bd30-6a2e92ca68b5	0.517596	0.775292																													2018-02-13			no	white	normal		unknown		unknown	0		moderate	240		71		0	no
9b9fe1b6-4342-4372-8833-c9d08d79eaf6	0.782345	0.592599																													2019-04-04	70		no	white	normal		yes		unknown	0		unknown	240		163		0	no
c0f0a35f-01fe-4694-bfde-a644ab1bab96	0.013872	0.440116																													2019-09-25	80		no	asian,pacific_islander,white	normal		unknown		unknown	0		unknown	240		72		0	no
f53a99d7-6918-4e0b-a64b-8a4460974588	0.484894	0.045628																													2019-05-08	85		no	white	normal		no		no	0		unknown	240		73		0	no
6dd088e7-b6f8-49f2-9b4a-a6bdd03d3eca	0.485622	0.045507																													2019-05-27	82	225	no	white	normal		unknown		unknown	0		normal	240		73	40	0	no
95ca12e9-8d64-4564-ace2-311e5710d72d	0.869738	0.675901																													2019-04-30	78		no	white	normal		unknown		no	1		unknown	240		69		0	yes
72b885c8-90a0-466d-a5a2-2e2dc540c856	0.251435	0.125412																													2019-07-04			no	white	unknown		yes		yes	0		unknown	240		77		0	no
6ba5273a-a62e-43d0-9184-5e71e9f0f205	0.994094	0.844985																													2019-04-28	80	700	yes	white	moderate		yes		yes	1		unknown	240		75		0	no
c9409ee5-42a2-453c-976c-deaec8be33be	0.619311	0.241286																													2019-05-10	85		yes	white	high		yes		no	0		unknown	240		69		0	no
5d1033d0-104a-4145-a400-0afbcfb40c66	0.954642	0.324627																													2019-04-29	76	172	no	white	normal		yes		yes	0		normal	240		65	64	0	no
fbeb7045-e9e1-4fef-b616-938bc6670f51	0.802202	0.879251																													2019-04-25			yes	white	moderate		yes		yes	1		moderate	240		73		0	yes
3708cfb2-c105-4add-86c7-979223e82ce4	0.008097																														2020-02-16			no	"white"	normal		yes	0	unknown	0		unknown	240	no	67		0	no
fcd4f898-71eb-40e7-b000-39d15bf38ec0	0.86693	0.560735																													2019-05-14	70		no	white	normal		yes		yes	0		unknown	240		67		0	no
5f95e4e4-32f9-42c7-af58-cc40af7261ec	0.10685																														2020-01-07	75	139	no	"white"	low	57	yes	0	no	0		high	240	no	78	70	0	no
ea79e1ef-4b96-44b8-9b90-82d0301d44b3	0.875205	0.663396																													2019-06-01			no	white	normal		yes		yes	0		high	240		64		0	no
34de30fe-54f7-4ac3-b27e-9b6ef8edbe73	0.007007	0.404574																													2019-05-20			no	white	moderate		unknown		unknown	0		unknown	240		73		0	no
03a423d9-ca88-4c1c-9e00-5e5d17258d0e	0.239534	0.627747																													2019-04-26			no	white	normal		yes		unknown	1		unknown	240		69		0	no
35cf82e0-abf4-4368-a553-19f5263b82b7	0.156563																														2020-04-30			no	"american_indian_or_alaska_native"	normal		no	0	no	0		unknown	240	no	69		0	no
cd2336d0-42c8-4cec-bdcd-d2342bef4f4a																															2019-12-17			no	white	moderate		no		no	0		unknown	240		75		0	no
66213952-7762-4542-bc45-29e3e08873d8	0.585408																														2020-12-02		154	no	"white"	normal	90	yes	0	yes	1		low	240	no	69	34	0	no
033deb6c-590f-49ca-9967-cfb4b5394b06	0.459127	0.622139																													2019-04-25	76	196	no	white	normal		yes		no	0		normal	240		64	53	0	no
a8fb3c5d-3ba9-4345-ab0b-f11d6947563b	0.798419	0.27124																													2019-04-25	76	165	yes	white	normal		yes		yes	0		unknown	238		58		0	no
fb28566c-06dd-439e-a781-8ec78ea6d6b5																															2018-06-04	85		no	white	moderate		yes		yes	0		moderate	238		68	37	0	no
94c10a72-982f-4321-b3ac-72cf3f173e15	0.323298	0.219171																													2018-04-06	89	143	no	white	moderate		yes		yes	0		moderate	238		74	39	0	no
3d13041b-bc9a-42f6-ba14-1cd08b269d7b																															2019-07-09	80		yes	white	high		yes		yes	1		unknown	237		73		0	no
5cd57ce2-7a6f-4a49-8696-eb4c5fbcb3ee	0.891234	0.588873																													2018-06-17	77		yes	white	moderate		yes		yes	0		unknown	237		70		0	no
8102afd3-134a-4cc0-ad4c-04e4c2097730	0.131711	0.110985																													2018-02-26	80	190	no	white	normal		yes		no	0		normal	236		71	45	0	no
85688bd6-42ce-4404-bd90-9d02cb4c2d38	0.513203	0.8052																													2018-02-21	80	83	no	white	normal		no		no	0		normal	236		70	45	0	no
d18bfc92-8a7f-4dee-8f21-276b9ca25ef0	0.77372	0.687267																													2019-01-02	78	200	no	white	normal		unknown		unknown	0		normal	236		74	40	0	yes
9a545bc4-9b24-4ea1-a6b0-f9b640410518	0.769406	0.976193																													2019-01-09	88	250	yes	decline	moderate		yes		no	0		high	236		70	62	0	no
e03dcced-94ae-4d7e-9ead-72925126de3d																															2017-12-20			no	american_indian_alaska,white	normal		unknown		unknown	0		unknown	236		60		0	no
8e799e2c-e0f8-48c1-bf9b-802b15240649	0.182379	0.212312																													2019-10-06			no	white	moderate		yes		unknown	0		unknown	236		72		0	no
7a33a8f0-eeba-45e5-8679-dfb3cf1cca38	0.269377	0.137283																													2019-05-13			no	white	normal		yes		no	0		unknown	235		64		0	no
cee3cf0b-21ed-47e0-b0bf-a579c43e7a92	0.657579	0.411262																													2019-02-09	77	140	yes	white	normal		yes		no	0		normal	235		73	50	0	yes
a1ca5ff7-a473-4112-8c96-027fd555bcbf	0.043856	0.646349																													2019-04-25	80	211	no	white	normal		yes		yes	0		high	235		64	43	0	no
a2782fc8-0d7b-442d-b824-213d675c48d3	0.004974	0.01397																													2019-04-27	70		no	white	normal		no		yes	0		unknown	235		72		0	no
8de772ae-4734-4005-bc67-51da7aec3a7d	0.032822	0.789312																													2019-07-08	80		yes	white	normal		unknown		unknown	1		unknown	235		71		0	no
94cc1461-ce57-46b2-940c-ae792e740157	0.404889	0.392657																													2019-02-09	90		yes	white	moderate		yes		yes	1		unknown	235		76		0	no
c953cdee-8b40-40b0-a9b9-3227078a6d41	0.285091	0.69468																													2019-07-15	77	196	no	white	moderate		no		no	0		moderate	235		74	66	0	no
f27beb23-8fb7-4021-b9c3-1a1f1fa242ca	0.419581	0.147297																													2019-03-05	100		no	white	normal		no		yes	0		high	235		65		0	no
ca9b18d2-f167-4b74-ae9d-3f1534a38ba1	0.717048	0.792378																													2019-04-25			no	white	normal		yes		yes	0		unknown	235		76		0	no
12ff5a57-75fe-4e54-8d4c-8d333e47c617	0.466894	0.384277																													2019-04-28		206	no	white	normal		yes		yes	0		high	235		71	71	0	no
25ad4ec5-72cd-4ef8-8607-9abdcbe5533d	0.727922	0.591684																													2018-05-24			yes	white	normal		yes		yes	1		unknown	235		60		0	no
9fea5f11-da2c-4d7a-9117-d883b14c0053	0.80513	0.805983																													2019-04-29	66		no	white	normal		yes		yes	0		unknown	234		63		0	no
11cbafdc-89b7-4c20-b01a-b2bd2e41a04a	0.010591	0.236572																													2018-11-02	75		no	african_american,white	normal		yes		no	0		normal	233		62		0	yes
4697618f-5ba9-4cde-a78b-27cdb9fe44b9	0.886294	0.900295																													2018-12-26	80	251	yes	white	high		yes		yes	0		normal	233		73	5	0	no
6ed16704-8edb-4f81-9fbb-e3cc0ae33970	0.334754	0.920958																													2019-02-02	85	223	yes	white	moderate		yes		unknown	0		high	232		62	145	0	no
3d143bc8-29ab-4e63-821c-1fae7cc7f179	0.502367																														2020-04-19			no	"white"	normal		yes	0	yes	0		normal	230	no	68		0	no
f87ec682-35dd-49f6-bdcc-999fce0b5f25	0.331762	0.146584																													2019-06-07			no	white	unknown		unknown		unknown	0		unknown	230		66		0	no
f3b8ea8a-10ab-438b-a662-9d76c24d1e8d	0.212323	0.210784																													2019-05-08			no	white	normal		unknown		yes	0		unknown	230		68		0	no
4139d427-c5b6-4802-86f9-10b380ea10fb	0.802049	0.968322																													2019-04-27			no	american_indian_alaska,white	normal		yes		yes	0		unknown	230		67		0	no
8a470552-c6b4-4470-8dd9-184bad34926b	0.243334	0.146735																													2019-06-24	88		no	white	moderate		yes		yes	0		unknown	230		77		0	no
588b637e-8ca6-475a-a45a-403925e36020	0.090262																														2019-10-27	74		no	white	normal		yes		yes	0		unknown	230		72		0	no
276f5060-b3c0-4d09-b61b-4d5c84d5c42a	0.960057	0.208223																													2018-10-11	80	198	yes	white	normal		yes		yes	0		high	230		73	92	0	no
15c714b5-0f72-44b2-98d4-b9ab3ffe6d63	0.745853	0.466207																													2017-10-25			no	asian	normal		yes		yes	0		normal	230		74		0	no
3ccc077c-08b2-4872-9704-437e32bbf302	0.720461	0.801039																													2018-10-18	84	214	no	white	normal		unknown		unknown	0		normal	230		68	48	0	no
dfb799c8-3a14-4c50-abcb-a0c16676f462	0.740006	0.968173																													2019-04-07	80		no	white	normal		yes		yes	0		unknown	230		66		0	no
e32449cb-97c1-4bd0-921f-f25ec2541c85	0.422122	0.178499																													2019-02-16	83	192	no	white	normal		yes		yes	0		normal	230		70	83	0	no
570c3589-27cb-4666-8812-02376431f87d	0.264435	0.143552																													2019-04-25			no	white	normal		yes		yes	0		unknown	230		74		0	no
fb211bb0-ddf2-49b5-921f-45e36cb945f6	0.212071	0.376424																													2018-10-14			no	white	normal		no		no	0		normal	230		72		0	no
9ff79501-e7b1-4e2a-82c8-9f546e343f68	0.941339																														2019-06-15	80	198	no	white	moderate		yes		yes	0	20	normal	230		67	79	1	no
6febef4a-a3de-47d5-9f90-26d981713791	0.678001	0.749828																													2019-05-08		141	no	white	normal		yes		yes	0		moderate	230		67	35	0	yes
259621b8-7252-455a-be42-0444f2de3904	0.458877	0.189141																													2018-04-02			yes	white	normal		yes		no	0		unknown	230		60		0	no
c253297a-df93-46d9-838c-91cc5e095dc9																															2019-12-17				white	normal		yes		yes	0		normal	230		70			no
e37ceab0-7ba2-412e-aaa5-17f3272ceee0	0.198398	0.933902																													2018-06-15			no	decline	normal		no		no	0		unknown	230		78		0	no
488e0d7c-4808-4dfc-8baa-a0dacbbe365d	0.01883																														2020-06-22			no	"white"	normal		no	0	no	0		unknown	230	no	66		0	no
a1b1025b-0d6c-4782-9444-fcfdfe8bfd27	0.301961																														2020-07-14			no	"white"	normal		yes	0	unknown	0		unknown	230	no	73		0	no
06de7c4c-72e2-4a74-801a-f8bc06fd2ce2	0.300647																														2020-10-06	79		no	"white"	normal		yes	0	unknown	0		moderate	230	no	73		0	no
3e1b216c-2055-41f5-a2a4-ef4c0c6dceb5	0.545039	0.160358																													2018-01-09	94	153	no	white	high		yes		yes	0		normal	229		63	44	0	no
334c7e41-d655-4c7a-ae97-cfe5530d3899	0.373183																														2020-07-06	74	214	yes	"white"	normal	119	yes	0	yes	0		normal	228	no	74	78	0	no
5f29110a-db08-44bd-ac1a-afc487687048	0.275555	0.829478																													2018-12-05			no	white	normal		yes		unknown	0		normal	228		70		0	no
d62e6f7c-0344-4a9c-b305-071ebae86188	0.149927	0.140504																													2019-04-29			no	white	normal		unknown		unknown	0		normal	227		72		0	no
1403c69c-abd6-4e0b-86a7-70ac82e1114b	0.22772	0.062412																													2019-04-27	62		no	white	normal		no		no	0		unknown	227		77		0	no
c4c60d01-de69-4c9e-ac0c-0688b30a34a0	0.862621	0.907952																													2019-05-03			no	white	unknown		yes		unknown	0		unknown	227		65		0	no
a937e0a9-fa94-4ec9-a48c-e78510cdbe94	0.738802	0.763535																													2019-05-21	85		no	white	normal		no		no	0		unknown	227		188		0	no
de184051-6d47-426e-8804-9a6239732b13	0.735136	0.157111																													2019-02-02	83		yes	african_american,white	normal		yes		yes	1		unknown	226		65		0	yes
ad3bfc80-f408-40db-a664-20cf32182c13	0.282913	0.687513																													2019-01-03			no	white	normal		yes		yes	0		unknown	226		72		0	no
fd930c35-ef02-4d3d-b32e-8f6af21eb6bd																															2019-12-29			no	"white"	normal		unknown	0	yes	0		unknown	225	no	73		0	no
370fbbc9-c3b0-4d07-a26a-acd6dce9fd34	0.875547	0.921856																													2018-04-04	80		no	decline	normal		yes		yes	0		unknown	225		68		0	no
fb0a6e4c-33bf-4622-aeac-e54b6ee648d3	0.554586	0.355122																													2018-04-03	85	179	yes	white	normal		yes		yes	1		normal	225		67	46	0	no
3d5acead-968e-48d1-8474-bae371754f32	0.536866	0.23159																													2019-07-20			no	white	normal				unknown	0		high	225		72		0	no
49958c87-e9e2-4d70-ae57-47201274a7cd	0.077632	0.101651																													2018-10-15	70		yes	white	normal		yes		yes	1		normal	225		74		0	yes
ed785ed2-e268-4226-847a-060c2ccef356	0.05916																														2020-03-08	90		no	"white"	high		yes	0	yes	0	2	unknown	225	no	76		1	no
ec915003-dead-46c5-b5b1-40c17af553cd	0.973922	0.978387																													2017-10-29	82		yes	white	moderate		yes		no	0		unknown	225		73		0	no
e5055314-95cc-400c-a850-032250f38c57	0.195395	0.23233																													2018-05-23	65		yes	white	normal		yes		no	0		unknown	225		71		0	no
3c7d3de7-ac44-4cf7-89f9-57ef45ce39e3	0.697938																														2020-03-18			unknown	"white"	unknown		no	0	no	0		unknown	225	no	69		0	no
e642974c-b829-4a0b-9c6b-3f446422b459	0.892278	0.910587																													2019-04-25			no	white	normal		unknown		unknown	0		unknown	225		77		0	no
be807d01-6818-45d0-93d8-ca797b831eb5	0.881087	0.760218																													2019-05-12		219	no	white	normal		unknown		unknown	0		moderate	225		65	45	0	no
192bca7c-37a4-43a4-92ff-94a051cfe898	0.011983	0.133023																													2018-09-12	82		no	white	moderate		no		yes	0		unknown	225		73		0	no
cd42f2d2-7703-4443-9d71-33a658375b36	0.987399	0.968282																													2019-05-04	80		no	white	moderate		yes		yes	0		unknown	225		61		0	no
ae958ffc-2698-4e31-b60c-933f7449d67f	0.565956	0.731256																													2019-11-29	85	170	no	white	moderate		unknown		unknown	0		unknown	225		77		0	no
13046171-8cba-4e73-9202-0072153a3021	0.555348	0.76255																													2019-04-27	98		no	white	moderate		no		no	0		unknown	225		68		0	no
c24543bd-36b9-443d-8618-3fed300af05a	0.731149	0.182359																													2019-11-17	82		yes	white	normal		yes		yes	1		moderate	225		74		0	no
e935d58c-d409-46b7-be25-119ad5016b28	0.305387	0.441837																													2019-04-25	74	168	no	white	normal		yes		yes	0		moderate	225		64	48	0	no
be3b302b-4e13-45cf-afc4-a34c173db99e	0.389947	0.643061																													2019-05-30			yes	white	high				unknown	1		unknown	225		74		0	no
2280e5c2-dbed-437b-ac90-50c197bb9b9c	0.410801	0.406255																													2018-03-09	85	224	yes	white	moderate		unknown		unknown	0		moderate	225		67	58	0	no
3677f5f0-88f3-4d04-a3e3-aa3b05cc2f7d	0.092182	0.170929																													2018-05-23			unknown	white	normal		no		no	0		unknown	225		69		0	no
8e1ff3bf-ff95-4721-ac54-85a0daa64c7b	0.761482	0.824715																													2018-04-08			no	white	normal		no		no	0		normal	225		77		0	no
b8b9b0cf-9835-4bf8-b479-ccc6aae4b4af	0.441653	0.669513																													2019-06-08	90		yes	white	high		yes		yes	0		unknown	225		72		0	no
9540c5ad-0ae1-4bc1-a500-65dfeabf1e23	0.639316	0.649398																													2019-04-25	85		yes	white	normal		yes		yes	1		normal	225		72		0	no
17ea5ad1-f088-43c8-b850-fa1149d8d046	0.934808	0.407416																													2019-04-25			no	decline	normal		unknown		yes	0		unknown	225		70		0	no
dadb5510-0ba9-4cd2-b90b-42321de965ef	0.249626	0.138958																													2019-04-28	68		no	white	normal		unknown		unknown	0		unknown	225		72		0	no
eeafc1c1-d863-4540-b3f4-d8c93c138f2e	0.774299	0.828364																													2019-11-04	90	225	yes	white	moderate		unknown		no	1		normal	225		70	37	0	yes
ddbaefba-8b56-4627-9477-d3755f507adc	0.862541																														2020-09-21	78	138	no	"white"	normal	78	yes	0	yes	0		low	225	no	68	44	0	no
4aff553c-5bba-42b2-8c63-e47269997edb	0.024057	0.015523																													2019-05-15	65		no	white	normal		unknown		unknown			normal	225		69		0	no
a9686322-532a-4668-8990-2eb9b546815c	0.95397	0.845672																													2019-05-20	90	182	no	asian,white	moderate		yes		yes	0		moderate	225		71	39	0	no
737e7c30-2e5e-47f0-a3c4-81585f3797f7	0.97343	0.606594																													2019-05-17			no	white	moderate		unknown		unknown	0		moderate	225		71		1	no
fc70b275-aa62-4512-9b72-7ca5d26fb723	0.000965	0.075499																													2017-11-13			yes	white	moderate		yes		no	0		normal	225		73		0	no
ba715a71-6a41-45b9-83bb-d7aa8bc78a53	0.333013																														2020-08-04	85		no	"white"	moderate		yes	0	unknown	0		low	224	no	73		0	no
6413f399-764f-4c51-b258-c1f310e4a2a0	0.681484	0.658426																													2019-05-01			no	white	normal		yes		yes	0		normal	224		67		0	no
4e89ce02-7aae-4d72-b6ef-c6b7251c75fc	0.758359	0.286131																													2018-06-23	82	221	no	white	normal		no		no	0		high	223		78	56	0	no
99ef291a-14ff-4954-a633-b6ec7e89386e																															2020-02-29			no	"african_american,white"	unknown		yes	0	yes	0		unknown	223	no	5		0	no
4978b0ef-cd3a-4fba-b13f-1fd0a01caf31	0.152367	0.267467																													2017-12-17		193	no	white	normal		yes		no	0		high	222		71	68	0	no
f3de14ba-60c9-4607-a219-fbd532ec301e	0.1252	0.473521																													2019-02-07	76		no	white	normal		yes		yes	0		unknown	221		68		0	no
023ffd23-5caf-4cb4-a985-5fe9e1c23c80	0.549806	0.820403																													2019-05-01	80		no	white	normal		yes		yes	0		unknown	221		74		0	no
4f34349d-9b27-4710-a51f-53e5e6765ee5	0.461437	0.147316																													2019-05-09			no	white	normal		unknown		unknown	0		unknown	220		67		0	no
d1c694d2-0413-4891-b52a-a3d01708a780	0.733006	0.453369																													2019-04-25	78	159	yes	white	moderate		unknown		unknown	0		normal	220		67	53	0	no
79cfe62b-059c-4de9-8314-c7d85e5f0885	0.475452	0.165534																													2019-05-01	72	235	no	white	normal		unknown		unknown	0		normal	220		62	67	0	no
6aa310e1-2e73-413b-9a83-0592ca44cdd4	0.067126	0.505939																													2019-07-24	80	192	no	white	normal		no		no	0		high	220		75	69	0	no
0b8215e8-1c4d-42b8-83ca-cf4ee14217d6	0.204294	0.377674																													2019-07-08	75		no	white	normal		yes		yes	0		normal	220		72		0	no
0cf707a6-396f-43dd-96a0-7d99661239a5																															2018-06-28			no	white	normal		no		yes	0		unknown	220		65		0	no
3cd7c0ae-47cd-4667-83d7-9b76eef2a1be	0.872505	0.796891																													2019-07-03	87	200	no	white	normal		yes		yes	0		moderate	220		70	35	0	no
6df8742f-030c-4cdd-aa4f-5d1186102909	0.284768	0.776177																													2019-02-10	80	210	no	white	moderate		yes		yes	1		normal	220		69	55	0	no
4d55075b-b9c3-48a8-a668-f4b253e4f4a8	0.413162	0.544571																													2019-04-27			no	white	normal		unknown		unknown	0		normal	220		69		0	no
1bb2aca0-0ad8-4e62-b080-9195cbea0db1	0.732572	0.286123																													2019-05-01			no	white	normal		unknown		unknown	0		unknown	220		62		0	no
036b28a6-ed13-480d-a72b-6f0a1336ce77	0.064838	0.409297																													2019-04-26			no	white	normal		yes		no	0		normal	220		72		0	no
f82f16a9-6976-46d2-9c94-d9b1218a0022	0.862488	0.967437																													2019-01-02	75	136	no	white	moderate		yes		yes	1		normal	220		77	38	0	no
51a2249b-d127-49eb-8b3f-dea9e2c94a84	0.335433	0.443693																													2019-04-30			no	white	normal		yes		yes	0		normal	220		72		0	no
6ff8560f-545b-4393-a8ec-feb152bc2082	0.83743	0.503085																													2019-06-02			no	white	unknown		yes		yes	0		unknown	220		67		0	no
fe742384-05a1-4bbd-8f3d-25b65113f1ca	0.666596	0.409271																													2019-04-25	80		yes	white	normal		yes		yes	0		unknown	220		68		0	yes
8bd9dcc9-5e19-4269-bfcb-987ab068c9a6																															2018-12-16			yes	asian	moderate		no		no	0		unknown	220		68		0	no
2ff5a261-cc60-43b5-853e-a989d2a9b13b	0.779235	0.94635																													2017-10-25			unknown	white	unknown		yes		unknown	0	20	unknown	220		74		1	unknown
1ec9f3de-1b61-4912-9c7d-b940a1957d01	0.970082	0.986209																													2018-09-18	58		no	white	normal		unknown		unknown	0		unknown	220		73		0	no
bc36939f-730d-4e5a-b7c5-1bccca5b45f0	0.846476	0.933165																													2019-04-26			no	white	moderate		yes		no	0		unknown	220		66		0	no
1b227b43-2a71-450f-9da1-8fabc07ec344	0.398752	0.417618																													2018-10-22	75	183	no	white	normal		no		no	0		normal	220		70	54	0	no
c9b1812e-c0bd-4a2c-ac52-0c75ecd82466	0.09392	0.007186																													2019-03-21			no	white	unknown		yes		yes	0	80	unknown	220		66		1	unknown
3bbe4b86-f128-42f3-9f93-c0778fc9b10e	0.642332	0.696916																													2019-05-01			yes	white	normal		yes		yes	1		unknown	220		71		0	no
2c30d1d4-e636-488f-9209-81856d3e7c31	0.961142	0.938411																													2018-05-21	80	249	yes	white	normal		unknown		yes	0		normal	220		72	43	0	no
2463940c-c59a-4999-80ae-b27c164741cb	0.444704	0.663765																													2018-10-11		273	no	white	moderate		yes		yes	0	70	moderate	220		71	48	1	no
320156cc-732f-42c8-aea4-37244e5525fb	0.125428	0.172519																													2019-03-30			no	white	normal		yes		unknown	0		unknown	220		66		0	no
82fae070-ee52-4915-862f-238d0bc931ce	0.780308	0.737085																													2019-06-13	80	235	no	white	normal		yes		yes	0		moderate	220		73	53	0	no
488a6b46-5679-4b90-81c8-2b52667239f1	0.406309	0.353708																													2019-05-21			no	white	normal		unknown		unknown	0		unknown	220		64		0	no
310bd643-c0b7-4b63-b5d4-9386d6a9bc71	0.824272	0.84855																													2018-11-15	75		no	white	normal		yes		yes	0		normal	220		74		0	no
ed1e4b07-cd63-42ef-9a65-049a78087007	0.240081	0.269199																													2019-04-25	70	226	no	white	normal		yes		yes	0		high	220		5	76	0	no
19c55dcc-903c-4303-a6a5-973cc6c4064f	0.487599	0.265262																													2019-07-23			no	white	normal		yes		yes	0		unknown	220		67		0	no
725d6892-6aba-4844-9b55-9374eefc95ec	0.435566	0.032328																													2019-08-15			no	asian	normal		unknown		unknown	0		normal	220		183		0	no
15d72125-8e35-4899-9bfa-2e77bac65905	0.041306	0.46352																													2019-04-29			no	white	moderate		unknown		unknown	0		unknown	220		74		0	no
2b6df97f-3e75-45c9-b628-a1fbdef4d0a2	0.671184	0.224379																													2019-04-25			no	white	normal		yes		yes	0		unknown	220		72		0	no
7679a564-b7eb-4273-867a-2054d948be84	0.539794	0.133197																													2019-07-14			yes	white	normal		no		no	0		unknown	220		76		0	no
98c327f5-2bcd-4ac9-abe6-04b0fde09895	0.900822	0.58719																													2019-04-25		200	no	white	normal		unknown		yes	0		unknown	220		73		0	no
4f514134-ef6e-4119-a979-e24ab0311258	0.33652	0.525075																													2019-04-25			no	white	normal		unknown		unknown	0		unknown	220		69		0	no
3017e4d3-fe53-43b6-a78e-bf1a7ebbc2f7	0.333301	0.68835																													2019-02-21			no	white	normal		unknown		unknown	0		normal	220		75		0	no
a8f5682f-15db-461d-b405-aebccb0a81f2	0.473079	0.696361																													2019-05-14	70		no	white	normal		yes		yes	0		normal	220		77		0	no
87d517fc-82b5-461b-906d-97808bc6c004	0.764887	0.809881																													2018-10-04	90		no	white	moderate		yes		yes	0		high	220		68		0	no
0d54db4a-fd89-42d2-9bc4-294c2c5592bd																															2019-01-14			unknown	african_american,white	unknown		unknown		unknown	0		unknown	220		52		0	unknown
45b67e2f-9b60-4774-9d21-c438c81fda38	0.848236	0.775691																													2019-06-28	70		no	white	normal		no		no	0		moderate	220		63		0	no
3da48eee-486a-4fdb-b6e0-08aea5e7440e	0.953047	0.950226																													2019-06-12	80	207	no	white	normal		no		no	0		normal	220		72	61	0	no
2c8e4e1b-496c-4b8d-9e4c-1abdf82d6751	0.027642	0.41311																													2018-11-27			no	white	normal		no		no	0		unknown	220		83		0	no
525dafa5-81b1-4865-8561-e2dde0df1424	0.274083	0.149103																													2018-11-09			yes	white	normal		yes		unknown	0		unknown	220		70		0	no
9dff2e8e-f557-4968-b879-93aa14c9f488	0.098855	0.172295																													2018-11-05	60	206	yes	white	normal		no		no	0		moderate	220		77	115	0	no
06573463-598d-4aca-a84f-9b8c0fde11f2	0.186304	0.08915																													2019-04-26			no	white	normal		no		no	0		unknown	220		74		0	no
8ce42549-e5e2-4948-809b-4c5216705246	0.81751	0.998004																													2019-08-05		275	no	white	normal		no		yes	1		high	220		72	50	0	no
a5f7835a-5d7e-4198-adf7-e93ae3a1e768	0.100085	0.245042																													2019-06-02	74	225	no	white	normal		unknown		yes	0		moderate	220		75	52	0	no
afb96df1-8714-4566-b951-7eb59dd8d971	0.551024	0.938043																													2019-04-25			no	white	moderate		no		no	0	500	unknown	220		65		1	yes
82700c32-e328-4d3a-a309-b845bc51e2fa	0.314542	0.406536																													2019-06-30	80		yes	white	normal		yes		no	0		moderate	220		69		0	no
1c3fe884-3ab0-415a-a064-901c14cef7ab	0.150253	0.181374																													2019-04-29			yes	white	moderate				unknown	1		high	220		72		0	no
eb8bcf23-0f0b-4c44-b948-8a8e214f5f85	0.211893	0.395725																													2019-05-08	84	209	yes	white	moderate		yes		unknown	0		normal	220		72	40	0	no
2c3627c6-afc5-4a2c-ab1a-067d286a141f	0.906168	0.704842																													2017-10-25			no	white	normal		unknown		unknown	0		unknown	220		74		0	no
faa73721-0552-4d21-a62d-3ae5a5aae2ea	0.144563	0.085451																													2019-06-02			no	white	normal		yes		yes	0		high	220		72		0	no
1db728e2-8cef-4879-8ef7-812fe91af707	0.014538	0.092587																													2019-05-02			no	white	normal		yes		yes	0	400	unknown	220		73		1	no
3096a27b-db01-4c1b-ac83-75c465cca55b	0.292282	0.190049																													2019-04-30	116		no	white	normal		yes		unknown	0		unknown	219		65		0	no
174ce356-af87-46fb-97d5-061947663d54	0.413496	0.795128																													2019-04-26		246	no	white	normal		no		no	0		moderate	219		77	54	0	no
729234e6-0ab7-45e4-8bbb-26f06b6b948f	0.028353	0.211712																													2019-04-27			no	white	normal		unknown		yes	0		unknown	219		62		0	no
755b976e-4706-4491-94f3-90698c0ba8d8	0.469547	0.539965																													2017-11-06	80	245	no	white	moderate		unknown		yes	0	5	high	218		73	45	1	no
d1e1bd9d-2b39-4837-8138-ab4d30d1c0cb	0.926507	0.930769																													2018-12-19	80		yes	white	moderate		yes		no	0		normal	218		73	39	0	no
d305c024-068c-421f-8ce2-de72d8065277	0.150322	0.553265																													2017-11-29			no	american_indian_alaska	moderate		yes		yes	0		unknown	218		73		0	no
c2a4cf11-ea08-4863-a85f-3b581729d874	0.823389	0.656407																													2018-03-04	76	156	no	white	moderate		no		no	1	400	normal	217		70	51	1	no
83a36cf5-7188-47b6-8e89-270cc2b07f91																															2018-03-14	70	218	no	white	normal		no		no	0		normal	217		76		0	no
9139915d-678c-4f94-a796-99f73e971a6b	0.384929																														2020-07-07	80		no	"white"	normal		yes	0	unknown	0		high	217	no	65		0	no
42062aee-bebf-4e95-9ce8-8aabf7d5da48	0.690981	0.604436																													2019-05-22			yes	white	normal		unknown		yes	1		moderate	217		72		0	no
f1a7bd2f-9e78-482f-a1fb-f8b0374f5144	0.037749	0.246252																													2018-07-15	80	138	yes	white	normal		yes		yes	1		normal	217		70	44	0	no
a26dff4a-e196-4391-a9b9-4a95da21a9d3	0.102987	0.561787																													2018-09-30	80	171	yes	african_american,white	moderate		yes		yes	1		moderate	216		70	31	0	yes
cd604f87-4992-42c4-a0e1-e5c8a0c5f78d	0.625301	0.828496																													2019-01-22	78		no	white	normal		no		no	0		unknown	215		65		0	no
0c8e9ab4-01e0-43ac-b623-01b135282aba	0.620467	0.907517																													2019-04-26	78	220	yes	white	normal		yes		yes	0		normal	215		69	60	0	no
e3418a59-ccdf-474e-aef7-00bd44291536	0.443285	0.612144																													2019-05-03			no	white	normal		unknown		no	0		unknown	215		69		0	no
3d2af9c6-aea4-4bf6-8376-c7fca4a7e3a8	0.166954	0.325708																													2018-06-14	85		yes	white	high		yes		yes	0		moderate	215		64		0	no
28b3ce93-dd6f-444a-9089-cbd191d9037f	0.913482	0.232532																													2018-06-12		130	no	white	normal		no		no	0		normal	215		73	35	0	no
2f423973-97e6-4745-b405-d62e9db0d3dd	0.15781	0.145076																													2019-04-26			no	white	high		unknown		no	0		unknown	215		70		0	no
df9c0ccb-00b1-4cf7-804d-38fc0503d3f3	0.031091	0.031621																													2019-07-08	80	97	no	white	normal		yes		no	0		normal	215		73	40	0	no
07f254a0-65af-4aae-a8db-17f1066af520	0.91694	0.975896																													2018-12-01	71	167	no	white	normal		yes		unknown	1		normal	215		68	59	0	no
a3a1e930-8473-4c55-928d-eabae7cc666c	0.096755																														2020-07-08			no	"white"	moderate		yes	0	yes	0		moderate	215	no	75		0	no
a247c164-24c9-4b02-8480-011149cd0967	0.886505	0.753329																													2019-05-01	70		no	white	normal		yes		yes	0		unknown	215		65		0	no
aa530c24-827e-4f73-90f0-73773a866b6e	0.055064	0.167009																													2019-05-20	80		no	white	normal		no		unknown	0		normal	215		66		0	no
7ad535ab-2245-482a-8797-3a89f2ee7179	0.005258	0.046154																													2019-05-01	80		no	white	normal		no		no	0		moderate	215		66		0	no
fba16b22-ef79-4b76-8101-6a7d228bade3	0.071269	0.206975																													2019-05-03			no	white	moderate		yes		unknown			moderate	215		67		0	no
4639abc1-f810-42b7-b3eb-3a79d05ae046	0.392863	0.402089																													2019-04-25			no	white	normal		unknown		unknown	0		high	215		76		0	no
ad1109b0-6b83-4a00-b015-b472172a0a32	0.797513	0.6069																													2019-04-29	70		no	white	normal		yes		yes	0		normal	215		70		0	no
f2fd2df1-8dcc-4d8f-9f2e-8a923abde035	0.394997																														2020-01-14	80	218	yes	"white"	moderate	127	yes	0	yes	1		normal	215	no	5	46	0	no
79dff187-af93-4d96-af20-ca1bdd5f5ee3	0.956807	0.856183																													2019-01-14	90		yes	white	high		yes		unknown	0		normal	215		71		0	no
3c0ece62-e19a-475d-be7b-adbbb8113bd4	0.619279	0.362071																													2019-05-20			yes	white	high		unknown		unknown	0		unknown	215		69		0	no
00883a18-8ebb-4007-b41c-85d253932fd7	0.234532	0.564138																													2018-05-28			yes	white	high		unknown		unknown	0		unknown	215		71		0	no
08ff9431-7250-4abb-99bd-0cc225d4b8ac	0.119656	0.155059																													2019-04-25	70		no	white	normal		yes		yes	0		normal	215		65		0	no
5f9820c6-8be1-463f-a118-87aaaa355bca	0.180078	0.180806																													2019-05-28			no	white	normal		yes		yes	0		unknown	215		68		0	no
7f1c3d85-7935-4b72-9b19-e8ddcf770070	0.24604	0.077607																													2019-04-29	85		no	white	moderate		yes		no	0		unknown	215		70		0	no
61aa790a-b67d-4f59-af38-fa6f0912cdbe																															2019-12-29			no	white	unknown		unknown		unknown	0		moderate	215		69		0	no
2b780d41-ef6c-49a1-be70-4ac23b1a15e3	0.540647	0.17227																													2018-11-06	85		no	white	normal		yes		yes	0		unknown	215		62		0	no
e2374a4c-997f-495b-af3a-f2212f4c482e	0.10054	0.526043																													2019-04-25	72		no	white	normal		yes		yes	0		unknown	215		60		0	no
1424c7fc-19ae-4d1f-b7fe-fc9639e8013c	0.353036	0.33783																													2018-11-28	80	160	yes	white	normal		yes		no	1		unknown	215		71		0	no
37611d89-d78c-4899-a2d4-c2d93f43c4f7	0.434633	0.180817																													2019-07-04			no	african_american,white	normal		no		no	0		unknown	215		72		0	no
15ea7b6f-eb47-4dd2-9c4a-d0b02f513b51	0.570734	0.464526																													2019-04-25			yes	white	moderate		yes		unknown	0		unknown	215		76		0	no
8f3ba97a-1fea-404c-b82e-cd6b2c97958d	0.05701	0.135016																													2019-04-27			no	white	normal		unknown		unknown	1		unknown	215		62		0	no
079db718-ac19-4355-aa99-6f30e927ed80	0.232804	0.389249																													2019-06-10	84		no	white	normal		yes		unknown	0		unknown	214		67		0	no
036f54e8-a4ad-45b9-96e2-46922957b8d9	0.056042	0.289945																													2019-04-29			no	white	unknown		yes		yes	0		unknown	214		73		0	no
631aaef7-0dd7-4aa0-93aa-211e9ad545e8	0.655437	0.108475																													2019-04-25	80		no	white	normal		unknown		unknown	0	2	unknown	214		66		1	no
43a84126-a106-4ded-8a07-b6bcd512f704	0.281425	0.558793																													2019-04-26	86	136	no	white	normal		yes		yes	0		normal	214		62	56	0	no
50091e0d-4630-412e-b86a-8399a88bc295	0.809153	0.869442																													2018-03-15			yes	white	normal		yes		yes	1		unknown	214		72		0	no
d80ba631-9f3e-4f34-b493-ad865283d08c	0.892187																														2020-03-11			no	"white"	normal		yes	0	no	0		unknown	213	no	63		0	no
3bf8f839-2135-4ca7-b3bf-715463c618b3	0.664265	0.989882																													2019-01-25	72		no	white	normal		yes		yes	0		normal	213		62		0	no
957caca3-77d1-4641-a5db-83f24576b931	0.999644	0.947179																													2019-04-10	80	160	no	white	normal		unknown		yes	1		normal	213		73	52	0	no
1b41c9be-6327-4888-b0fb-9da1770d9279	0.779432	0.892195																													2019-05-10	76		no	white	normal		no		yes	0		moderate	213		61		0	no
59b75c19-a29d-4a78-bea4-b4d21360d978	0.274888	0.625712																													2018-11-06	90		no	white	moderate		yes		unknown	0		normal	213		75		0	no
40ff6223-0cca-4f15-8364-4c415bc75a06	0.987694	0.52603																													2018-06-21	72		no	white	normal		unknown		unknown	0		unknown	212		68		0	no
40c9d290-fb19-46d5-ade1-2b3f2fc584c8	0.198193	0.143497																													2019-07-12	80	160	no	white	normal		yes		yes	0		high	212		78	63	0	no
f34b99d8-a8bd-452c-ad52-0b595108eddf	0.321558	0.211784																													2019-04-25			no	white	normal		unknown		yes	0		normal	212		70		0	no
30292393-ba98-473b-85b3-06ff10b6f7d6	0.151026	0.147104																													2019-04-25	85	183	yes	white	high		yes		no	0		normal	212		73	49	0	no
37ba00e2-1edc-4387-affe-2fde072c3a9a	0.607329	0.549716																													2019-05-13	72	149	no	white	normal		yes		unknown	0		normal	212		70	44	0	no
afad90d1-b39d-4dc8-9581-01a187d330cc	0.523039																														2020-05-15	78	210	no	"white"	normal	126	yes	0	yes	0		normal	212	no	74	57	0	no
960728be-fbe1-4603-9552-662ccd0af4c6	0.200489	0.244784																													2018-10-09	105		no	white	normal		no		no	0	0	normal	212		67		1	no
0ab9fad7-a273-4cda-8e78-37822bf00971	0.907863	0.909879																													2018-08-29	80		yes	white	high		yes		no	0	600	normal	211		72		1	no
0cb266cc-0cbd-45dc-8412-f7a62bb2f0d4	0.119007	0.248135																													2019-04-29	83	209	no	white	moderate		unknown		no	0		moderate	211		62	209	0	no
c5c5b2db-a931-4e2d-b567-aa44958b0385	0.429316	0.759953																													2019-06-12		158	no	white	unknown		yes		yes	0		normal	211		69	34	0	no
81ae2ca8-0261-4aca-a65f-20b69c957f5b	0.252462	0.52638																													2018-12-06	75	256	no	white	normal		no		yes	0		moderate	211		71	55	0	no
bda90145-dfae-4965-9ef2-391bb7d18fa2	0.443533	0.346583																													2018-06-13			no	white	normal		no		no	0		moderate	211		70		0	no
6ac1cdf4-55f2-455a-9fd5-ee4c7c8645ad	0.063636	0.784535																													2019-01-04			no	american_indian_alaska	normal		yes		yes	0		unknown	210		66		0	no
992c69bd-e1ff-4a5b-bad6-d115e13f0318	0.118787	0.19546																													2019-04-25	88		no	white	normal		unknown		unknown	0		normal	210		67		0	no
af5c857d-9d97-475c-af81-c0344057e847	0.239545	0.06636																													2019-05-08	72	118	no	white	normal					0		normal	210		66	39	0	no
c450f01d-92ed-4dad-bf63-5cedd73214bf	0.888748	0.796832																													2019-05-03	55	208	no	white	normal		no		no	0		normal	210		69	55	0	no
a42ffe33-cc96-4a6b-afa8-2484115fe37b	0.490095	0.171088																													2017-12-04	85		yes	white	normal		yes		unknown			normal	210		72		0	no
8dce2a6b-a4a3-4141-920a-a5bb1d30a2be	0.583146	0.460267																													2019-04-28			no	american_indian_alaska	normal		yes		yes	0		unknown	210		71		0	no
f6a09e7a-e53b-4615-b40b-95e6f8d237b4	0.863615	0.266443																													2019-07-19		285	no	white	normal		yes		yes	1		high	210		71	65	0	no
2510af1b-89d2-4d17-a4c1-3a3c58b0dc05	0.369897	0.274733																													2018-05-28	80		no	white	normal		yes		yes	0		unknown	210		68		0	no
7830ce9a-5524-41c9-9a2e-ad46915fb74a	0.024279																														2020-10-03	80		no	"white"	moderate		unknown	0	no	0		normal	210	no	71		0	no
3a194193-dc84-4fda-9be8-87dab2eed69b	0.861156	0.408955																													2019-05-14			no	white	normal		unknown		yes	0		moderate	210		67		0	no
6ad9d46d-9b67-48f5-a77f-098650529e77	0.691141	0.548756																													2019-10-18	85	216	yes	white	high		yes		unknown	0		high	210		76	72	0	no
925b2cff-273b-4f08-b5d3-ad21f4fbc408	0.283484	0.278666																													2019-05-08	70		no	white	normal		no		no	1		unknown	210		72		0	no
f9322904-2f5e-4635-9d9a-322a7fca8d2f	0.182872	0.289792																													2019-04-30			yes	white	normal		yes		yes	1		unknown	210		69		0	no
e64d92bd-0b53-4827-9990-fdeac237ca45	0.113113	0.030017																													2019-12-06			no	white	unknown		no		no	0		unknown	210		67		0	unknown
237335fb-1be8-4aff-9c5c-71a5bf3a3fd2																															2019-03-30	80		no	white	normal		yes		yes	0		unknown	210		73		0	no
36be3184-5742-41b6-98f4-9f048579e725	0.920277	0.592157																													2019-05-13			no	white	high		yes		yes	0		unknown	210		77		0	no
dfafd3fc-3f67-4072-bfcb-6e727c2e2da8	0.12365	0.220787																													2019-02-06			no	white	unknown		unknown		yes	0		unknown	210		77		0	no
6bcb8f68-9c29-4a8d-816a-26a77b8e3746	0.445581	0.303898																													2018-11-11	99	96	no	white	normal		yes		yes	0		normal	210		69	43	0	no
ea11c7cf-9861-48be-a872-ecd89c4eb9fc	0.951073																														2020-06-04		124	no	"white"	normal	124	yes	0	yes	0		normal	210	unknown	71	55	0	no
2f3a8427-14aa-4257-be75-2416f8451c61																															2019-01-27	70	189	no	white	normal		yes		no	0		normal	210		73	53	0	no
4f60ae05-691f-4606-b571-948bc1fbae99	0.043102	0.031879																													2019-04-25			no	american_indian_alaska	normal		yes		unknown	0		unknown	210		65		0	no
11007a93-36c3-49b6-8273-e6fed7ead572	0.437889	0.49718																													2019-07-24	78	180	no	white	normal		yes		yes	1		normal	210		70	45	0	no
2ed933ac-d933-4d5e-bd72-27ed143fa781	0.041256	0.668584																													2019-07-23			no	white	normal		unknown		unknown	0		normal	210		65		0	no
499eac69-56ae-438d-b72d-6cf811e7cfc4	0.922865	0.94463																													2018-10-01			no	asian,white	normal		unknown		unknown	0		unknown	210		69		0	no
c1752005-085a-49c5-bc4f-2c8f1af5df13	0.911459	0.64933																													2019-01-21			no	white	unknown		yes		yes	0		unknown	210		73		0	no
12901928-40df-4d26-84da-144722240389	0.13945	0.64285																													2019-04-25	70		no	white	normal		yes		yes	0		unknown	210		67		0	no
1295844b-6c07-4675-a960-5f900b3c542a	0.980121	0.568764																													2019-04-29	74	161	no	white	normal		yes		yes	0		high	210		67	61	0	no
a79bc6f4-8736-439f-86dd-82b012e66a88	0.894283	0.700481																													2019-01-22	74		yes	decline	high		unknown		unknown	0		unknown	210		65		0	no
130b2099-ab7b-4d5a-98c9-bd6656d4c393	0.031912	0.149211																													2019-02-17			no	white	normal		yes		yes	1		unknown	210		71		0	no
d107878e-e0ac-40f5-a639-0d094eed5c32	0.344782	0.277883																													2019-04-27	85		yes	decline	high		yes		yes	0		unknown	210		64		0	no
41c34d6c-cd68-4955-ab3a-fce47a41d5a1	0.860394	0.604338																													2019-04-30			yes	white	moderate		yes		yes	1		moderate	210		70		0	no
c83dee7c-945e-479d-a134-49a8e87650cc	0.592706	0.560103																													2019-04-09	68	195	no	white	normal		no		yes	0		normal	210		74		0	no
40ee4d6e-f3fb-4970-b69b-fd0a14ecd487	0.786988	0.518934																													2019-05-08			no	white	normal		yes		yes	0		unknown	210		72		0	no
af57fbd7-248b-43c3-9b5c-b3f108ce61a5	0.344021	0.624111																													2019-02-06	100		yes	white	normal		yes		yes	0		unknown	210		69		0	no
ffc1bf0f-f61c-4325-866b-30d013af8692	0.493927	0.681704																													2019-04-30	80	196	no	white	normal		yes		yes	0		normal	210		70	65	0	no
262efffa-0a96-4b29-b848-a897d43e75f3																															2020-07-22	85		no	"white"	normal		yes	0	unknown	0		normal	210	no	71		0	no
90e822b4-509c-400e-ac19-6771b2df4c4b	0.862955	0.670716																													2018-05-14			no	african_american	normal		unknown		yes	0		moderate	210		71		0	no
5fd8eb9f-2ab3-4b9e-bd09-6d454bb39441	0.450424	0.261098																													2018-03-09	70	197	yes	white	normal		unknown		yes	1		normal	210		74	55	0	no
5ea7cf3f-6f3b-4a48-999a-790c71da493b	0.867666	0.850566																													2019-08-07	95		yes	white	moderate		yes		yes	0		unknown	210		71		0	no
6ffc314b-d40b-4d43-b1e0-dbdc13fbd1d0	0.465538	0.632612																													2019-02-28	78	240	no	white	normal		unknown		yes	1		normal	210		72	50	0	no
9eeacc8b-248b-438a-b14b-afb52888ffeb	0.833328	0.870344																													2018-11-27		91	no	white	normal		unknown		yes	0		high	209		73	28	0	no
fee4b8df-3d44-48e3-bf97-7b1be7bf7f8e	0.192504	0.757888																													2019-05-31			no	white	normal		yes		yes	0		normal	209		60		0	yes
c0b1b184-bc5a-4df9-a4d4-6729632d02ce	0.245896	0.610217																													2019-04-26			no	white	normal		yes		no	0		unknown	209		75		0	no
dc20d70c-fe98-40b4-b238-88024a9d1131	0.392199	0.52511																													2019-04-28	75	135	no	white	normal		yes		yes	0		normal	209		73	49	0	no
0ae1e667-a630-4765-bd8d-f7dae16b208d	0.539955	0.744594																													2019-04-26			no	white	normal		yes		yes	0		unknown	209		75		0	no
a982addc-7a16-4858-9ec1-0ef4e8573678	0.183285	0.19908																													2018-12-13	70	163	no	white	normal		yes		yes	0		moderate	209		73	56	0	no
757ec77b-8055-4ac0-a2d4-3bc3ebc3a20b	0.568272	0.928564																													2019-04-26			yes	white	moderate		yes		yes	0		unknown	209		65		0	no
230db5ec-ac9f-485e-806c-485fc5eb790a	0.001379	0.001254																													2018-02-26	79		no	african_american	normal		yes		unknown	0		normal	208		72		0	no
9bbcf50c-8264-44dc-9cd0-ce623b396ff6	0.682757	0.851449																													2019-04-25	72		no	white	normal		yes		yes	0		normal	208		63		0	no
0dbf6fd5-4e23-4bfb-a7bd-da61ef9c351f	0.083525	0.700576																													2019-03-14			no	white	unknown		yes		yes	0		unknown	208		69		0	no
7283cfb7-21bf-4fab-a758-d9b5f443beb9	0.008052	0.002041																													2019-04-26			no	white	unknown		unknown		yes	1		unknown	208		5		0	no
66c98583-c14d-4e18-a049-426f38fe61f4	0.973552	0.866801																													2018-07-30			no	white	unknown		no		no	0		unknown	208		511		0	no
39407eb7-35f3-4d0f-94a1-3d1afb82a1c9	0.250514	0.699691																													2018-11-17	70		no	white	normal		no		no	0		normal	208		64		0	no
105e9744-9d73-4bd9-87ae-5b966eb8d5df	0.661993	0.665741																													2018-02-23	75	120	yes	white	normal		yes		yes	1		normal	208		75	40	0	no
6a3fdadc-06ce-4854-97cb-f0d1ed330876	0.761912	0.908598																													2019-09-26	70	309	no	white	normal		unknown		unknown	1		normal	208		70	60	0	no
43aa55da-dc57-4813-aa12-404e95eb0f5f	0.580976	0.792847																													2018-05-30	79		yes	white	normal		yes		yes	0		unknown	208		71		0	no
708644c8-29cb-4189-86c5-05a9f19cd45f																															2017-11-14			no	american_indian_alaska,asian,african_american,white	normal		yes		yes	0		unknown	207		62		0	no
bc72c2ac-2bad-49d4-9af1-4c89b2588a7c	0.869651	0.908718																													2019-04-26	81		yes	white	moderate		yes		yes	1		unknown	207		74		0	no
2eaa3c51-4af7-4736-9b05-751174ab273e	0.739467	0.898908																													2019-04-25	80		no	white	normal		yes		yes	0		unknown	207		63		0	no
411f84b2-5681-4631-94d4-0cfd1bc4eddd	0.331457	0.51171																													2019-07-04	75	266	no	white	normal		yes		no	0		high	207		69	84	0	no
2bedf1f2-0d47-446f-9465-7798a0cc246e	0.443251	0.194953																													2018-04-30			no	white	unknown		unknown		unknown	0		unknown	207		76		0	no
606e932f-067a-461f-8dd1-3fc8cf4102cc	0.780384	0.441698																													2019-06-09	75		no	white	moderate		yes		yes	0		moderate	207		75		0	no
d4eb35ea-1d66-47e3-ae42-12947a7c055a	0.621139	0.767375																													2019-04-27			no	white	high		yes		no	0		unknown	207		71		0	no
01cc861e-2709-4fa0-b366-b69bc7380998	0.023431	0.003946																													2019-04-25	80	177	yes	white	normal		yes		yes	0		normal	207		68		0	no
0071c5a2-5303-4967-b9da-889995a4d529	0.991699	0.761131																													2019-06-16	73	205	no	white	normal		yes		no	0		high	206		68	61	0	no
39d79376-3fe0-4d16-a1a6-8adc95e8e3c5	0.834277	0.83799																													2019-03-14	70		no	white	normal		no		yes	1		unknown	206		76		0	no
604ab642-98c7-4fab-b0b4-64da101e0d42	0.78735	0.561406																													2019-04-26	77		no	white	normal		no		yes	0		unknown	206		67		0	no
4805be39-2497-4af9-bad5-ffbcdad31466	0.940327	0.842185																													2019-06-27			no	white	normal		yes		yes	1		normal	206		68		0	no
3d5c014d-4a56-4007-9166-a4dc90d95448	0.686812	0.556223																													2019-03-30	80		no	white	normal		unknown		unknown	0	10	normal	206		66		1	no
8046cd8b-0346-4300-b403-5bf167b240d8	0.488171	0.03604																													2018-09-06	70		no	american_indian_alaska,white	normal		no		no	0		unknown	206		72		0	no
7d91d61e-d11e-4914-a243-995eb350c745	0.844506	0.834894																													2018-12-07	68	132	no	white	normal		yes		no	0		normal	206		71	35	0	no
fea0fa9b-aca9-4da8-a681-752d99e97222	0.825273	0.196169																													2019-05-08	78	147	no	white	normal		yes		yes	0		normal	205		68	36	0	no
28c66733-cb0f-400b-8123-a70a297c63f6	0.215651	0.607177																													2019-11-26		182	no	white	normal		yes		yes	1		normal	205		74	45	0	no
fa037dc2-61ab-44a9-82e9-013375bc3f33	0.062854	0.008344																													2018-11-03	82	171	no	african_american,white	normal		yes		yes	0		unknown	205		67		0	no
f6f0b19f-5902-402f-a945-2bd30be79d8c	0.960557	0.911224																													2019-07-05	85		no	white	normal		yes		yes	0		unknown	205		71		0	no
868f169e-0857-43c6-a91a-df99d5aae95b	0.06799	0.359311																													2019-04-26			no	white	moderate		yes		no	0	5	unknown	205		70		1	no
782a7d31-65ce-4cb9-8075-da8b27092082	0.608436	0.464666																													2019-08-16	19	202	no	white	normal		unknown		yes	0		moderate	205		67	122	0	no
2156e7c2-7ae5-4193-8bac-ac66354a63f9	0.107173	0.07371																													2018-10-12	76	178	yes	white	high		yes		no	0		moderate	205		71	55	0	no
08957d92-a4f8-42c6-bf1e-2f57296fe688	0.333792	0.74801																													2019-04-25	79		no	white	moderate		unknown		no	0		moderate	205		69		0	no
e55df806-8547-459f-8316-7e3a00897cf2	0.340663	0.663146																													2019-04-25	70		no	white	normal		yes		no	0		unknown	205		63		0	no
f6c14e48-4dbd-461f-b355-67bd2db67299	0.073663	0.691561																													2019-11-12			no	white	normal		yes		unknown	0	4	unknown	205		511		1	no
57d57a31-86b2-4f88-8633-bf09381fdfbd	0.03842	0.354152																													2019-05-02	82	139	yes	white	moderate		no		no	1		normal	205		70	47	0	no
0e9cfe12-c00c-48ac-9e2a-f1868e558708	0.585332	0.498705																													2019-05-12	80	220	no	white	normal		yes		no	0		unknown	205		76		0	no
a89b36ce-2a48-4173-966b-be8e2a57f9ae	0.215144																														2019-12-26	80		yes	"white"	normal		yes	0	unknown	0		unknown	205	no	71		0	no
0ef8ce8a-b90c-4621-97a3-73868467e174	0.864192	0.439276																													2018-10-22	85	146	no	white	moderate		no		yes	1		high	205		76	56	0	no
91ac7c5e-d6c0-45e6-a7bf-e1b46c538626	0.21754	0.523176																													2019-05-01	75		no	white	normal		yes		yes	0	40	unknown	205		69		1	no
ec9af413-96ab-4050-a1e8-2e01a27abcd7	0.101319	0.437509																													2019-07-23	90	187	yes	white	high		yes		unknown	1		moderate	205		69	50	0	yes
01ba9fe0-c98f-40ec-affa-8a263cb7d48c	0.514994	0.437353																													2018-10-03	80		no	white	normal		yes		yes	0		unknown	205		72		0	no
3da00385-8cf2-47a1-8f5a-8ef0e1af6e89	0.584574	0.827019																													2018-03-13	85		yes	white	normal		unknown		no	1		normal	205		66	58	0	no
795c8312-6a01-4cf2-9bb1-ac56236a8f55	0.088445	0.053297																													2018-06-22			no	african_american	normal		no		no	0		normal	205		73		0	no
7f5ea9b2-5369-4b2a-9a96-3c33d4490691	0.551933	0.530925																													2019-06-03	80	196	no	white	normal		no		no	0		normal	205		72	43	0	no
a110224b-6510-4c4f-9007-b1273b7403a9	0.744627	0.632026																													2018-05-27			no	white	unknown		no		no	0		unknown	205		74		0	no
13f62c9b-6d87-40cf-88da-3183b53ff7e5	0.186709	0.284027																													2018-12-01	79		no	american_indian_alaska,white	normal		no		no	0		normal	205		66		0	no
c8eb2988-5e1e-477e-9e4c-08d188a54fdf	0.289935	0.317241																													2019-09-24	95	169	no	white	moderate		yes		no	0		normal	205		70	66	0	no
1f706dbc-5e36-4f62-88fb-4af05850ae97	0.139461	0.228437																													2019-06-09		210	no	white	normal		unknown		yes	0		unknown	205		70		0	no
8bbd6a5d-7759-49c0-9955-bc6139a449c5	0.26169	0.567283																													2019-05-20		164	no	asian	unknown		unknown		yes	0		normal	205		71	40	0	no
918b42b7-7894-429a-b595-186cc03f909d	0.923202																														2020-01-07	70		no	"white"	normal		yes	0	no	0		normal	205	no	72		0	no
46553fff-5c04-4e5a-a382-b053e5ae7e51	0.866675	0.003964																													2019-04-30	80		no	white	normal		yes		unknown	0		moderate	205		74		0	no
e08f8c47-3453-4e8a-a99a-64ce605a7a8b	0.706892	0.18479																													2019-04-25			no	white	normal		unknown		unknown	0		unknown	205		69		0	no
73b5f14d-0e61-4868-a6f9-cb26bdd4bdea	0.435116	0.95193																													2018-11-04	75	216	no	white	moderate		yes		no	0		moderate	205		72	57	0	no
fe256857-b12d-4b67-9d45-bca7d38b8965	0.80376	0.848288																													2019-05-11			yes	white	moderate		yes		unknown	0		unknown	205		64		0	yes
f39da2f5-41e6-40a4-8758-2e011a2f82d3	0.854839	0.64308																													2019-04-28	70		yes	white	moderate		yes		yes			normal	205		74		0	no
c7715653-574c-47e7-8041-e56c03684aeb	0.534396	0.608357																													2019-03-28	85	220	no	white	moderate		yes		no	0		high	204		75	80	0	no
24ae8276-c2d1-437f-9c0a-4cf0e9f3ea67	0.660344	0.858826																													2019-05-29	70	150	no	white	normal		yes		yes	1		normal	204		73	75	0	no
b4508f10-3154-47ab-8ba9-b353974b9eb0	0.610825	0.049759																													2019-07-16	80	150	no	white	moderate		yes		yes	1		moderate	204		74	65	0	no
7c42b784-9fde-4954-9577-c39ced2aab44	0.287829	0.270508																													2019-04-28			no	white	normal		no		no	0		unknown	204		72		0	no
b845f9ac-8688-4060-801e-ff04a68694de	0.009691	0.04738																													2019-05-17			no	white	moderate		yes		no	0		unknown	204		74		0	no
63fdb697-3337-4ff0-919b-07bbcba8303c	0.91364	0.673666																													2019-05-19	71	207	no	white	moderate		yes		yes	0		moderate	203		72	46	0	no
174d5467-9e00-410b-b9f0-f7fa54417385	0.99399	0.670531																													2019-04-26	80	196	no	white	normal		yes		yes	0		normal	203		67	69	0	no
266020b5-3a58-47a9-957d-7f3b01a6994c	0.617579	0.845529																													2019-06-03			no	white	unknown		yes		yes	0		unknown	203		72		0	no
0f57e3c4-c950-4947-88d3-a680878dc131	0.876306	0.732451																													2019-04-25			no	white	normal		unknown		unknown	0		unknown	202		68		0	no
39f4b11a-0836-486c-9e37-b2fc50e0a8ec	0.031322	0.292501																													2019-05-01			no	asian,african_american	normal		unknown		yes	0		unknown	202		63		0	no
0ee86638-d4a7-42e1-bfec-bbef82a81370	0.728029	0.532283																													2019-04-30	89	241	no	white	high		yes		no	0		normal	202		72	54	0	no
eb94b536-be07-4389-9f6a-82923fbbede6																															2019-01-03			no	american_indian_alaska,white	normal		yes		unknown	0	20	unknown	202		71		1	no
feab4119-6ae9-47ab-acf3-354710b1ce42	0.404308	0.610082																													2019-05-26			no	white	normal		no		no			unknown	202		71		0	no
9346fb99-861e-4dd4-8206-05bbbb847c9b	0.29431	0.388019																													2019-04-30			no	white	normal		yes		no	0		unknown	202		64		0	no
56b9754e-dfa3-475a-b7a8-49fee8a76230	0.018196	0.107332																													2019-04-25	68	168	no	white	normal		yes		no	0		moderate	202		63	46	0	no
dd5942d5-6003-4768-b7a1-13bfe08762d3	0.603181																														2020-04-08	74		unknown	"white"	normal		yes	0	unknown	0		unknown	202	no	65		0	no
b8be5abb-5922-4bcc-a3fa-c15d6da95457	0.747922	0.578725																													2019-04-25			no	white	normal		yes		yes	0		moderate	201		68		0	no
bd542a73-09e3-4360-a9af-af2336af4c40	0.455904	0.720334																													2019-01-19			no	white	unknown		yes		yes	0		normal	201		72		0	no
54c8394f-075b-4133-abbb-675216f7173c																															2019-01-15	90	99	no	white	moderate		yes		yes	0		normal	201		67	33	0	no
0bdccbd9-a953-472c-8267-7d17be81ef5e	0.822599	0.606476																													2019-08-16			no	white	normal		yes		yes	0		unknown	200		69		0	no
f08c178f-a67a-4667-8484-aaba1ceaa207	0.071389	0.511833																													2019-05-03			no	white	normal		unknown		unknown	0		unknown	200		72		0	no
8442572f-226d-4b73-9aec-3ba9198ebd7e	0.058601	0.07356																													2019-04-25	75		no	white	normal		unknown		unknown	0		unknown	200		68		0	unknown
8f5c55dd-b66f-477a-89c0-59f1d0992d0c	0.615023	0.626433																													2019-04-28			no	white	normal		unknown		unknown	0		unknown	200		63		0	no
65d2096e-ac13-48f4-a7de-bc97a6542fd3	0.837106																														2020-03-05			no	"white"	normal		no	0	yes	0		unknown	200	no	71		0	no
46e85a29-af61-45f9-8e34-ed7d173c911c	0.552139	0.036057																													2019-04-30	78	190	yes	white	normal		yes		yes	0		normal	200		73	53	0	no
eba7a340-7756-4451-846e-1f4e38b2dd7c	0.780365	0.356545																													2019-05-04	63	195	no	white	moderate		yes		yes	0		moderate	200		71	57	0	no
e6dca384-61ff-4e4d-b742-fc3ca61e4bd6	0.433001																														2020-01-05	81		yes	"white"	normal		yes	0	yes	0		normal	200	no	64		0	no
b4fa2b99-c7e8-442a-98fc-dcb7f1ff8307	0.739577		0.834689																												2017-08-14	80	197	no		normal		yes		yes	FALSE		moderate	200		72	53	FALSE	no
92904534-4c6b-4d5c-bb56-eeeba70a5ddf	0.013362	0.3928																													2019-04-26		162	no	white	normal		no		no	0		normal	200		64	77	0	no
9efb2a06-3041-4759-9b34-eff83b63b82d																															2020-07-01			no	"asian"	normal		no	0	no	1		normal	200	no	6		0	no
2f96c927-64ed-41f6-b663-fcd0495b8726	0.75352	0.792986																													2019-05-13			no	white	normal		unknown		yes	0		normal	200		75		0	no
73a45592-a7ad-47f3-86ef-f585ee4457d2	0.281484	0.204488																													2019-05-17	85		no	white	normal		yes		unknown	0		unknown	200		76		0	no
0c21d572-659c-4572-8552-71b2812b1f02	0.148608	0.479012																													2018-09-22			no	decline	unknown		yes		yes	0		unknown	200		5		0	no
2031f819-cb96-4ccb-af37-62313e6b93cb	0.068714	0.540666																													2019-05-24			no	white	moderate		yes		yes	0		unknown	200		65		0	no
78869997-7ca7-46d1-8dba-9e46cdc94d1d	0.047062	0.513535																													2019-06-03			no	white	unknown		yes		yes	0		unknown	200		64		0	no
4deb8ff5-c563-4997-8956-04114e170f88																															2018-06-14			no	white	normal		yes		no	0		high	200		5		0	no
707463d7-b068-481d-a6fd-6fa46d4b62dc																															2018-10-03			no	white	moderate		yes		yes	0	10	high	200		75		1	no
b622039b-1b59-4ab3-9edc-37c52129214a	0.147958	0.609669																													2019-11-26	80	239	no	white	normal		yes		yes	0		moderate	200		75	55	0	no
c7909bf6-947a-4f50-9e6f-b364d942cbd7																															2019-01-04			no	white	unknown		yes		yes	0	600	high	200		71	80	1	no
d47cb77c-d07a-4ecf-ab7f-79beb06dd9b4																															2019-07-25	80		no	white	normal		yes		yes	0		unknown	200		73		0	no
b681ca9c-4d8e-47f7-900e-42169ee6b130	0.86979	0.615899																													2019-05-01			no	white	normal		unknown		unknown	0		moderate	200		72		0	no
96b7da2d-3f18-4c71-8cf9-5889b0962536	0.771529																														2020-04-29			no	"white"	normal		yes	0	yes	0		normal	200	no	72		0	no
dbe30a55-bb42-43e7-8804-16a6e4d451ec	0.032881	0.019902																													2019-04-30		213	yes	white	high		yes		unknown	0		normal	200		67	73	0	no
eea59d38-a1d9-4118-8b39-724f007c6aa4	0.307642	0.174135																													2019-06-04			no	white	unknown		yes		no	0		unknown	200		65		0	no
b35b0006-4342-4941-86b0-dfd2f25adf95	0.720965	0.898719																													2019-02-02	65		no	white	normal		yes		no	0		normal	200		70		0	no
f5839b70-164a-4f0e-b4dc-3b874b1626d1	0.600021	0.719955																													2018-05-26		242	no	white	unknown		yes		unknown	0		normal	200		6	35	0	no
26523ead-62ee-485f-a439-290cc5456642																															2019-11-16	77		no	white	moderate		unknown		unknown	0		unknown	200		65		0	no
ec0e9978-3fbc-4de0-b81a-62421a77f377	0.33332	0.690865																													2019-04-28			no	white	normal		yes		no	0		unknown	200		64		0	no
fe4f8efe-d3d1-448a-9af7-9ea86384a1a3	0.399034	0.172942																													2019-05-01	70		no	white	normal		unknown		unknown	0		normal	200		69		0	no
2252e51c-fab6-4562-ae36-66483fecbe56	0.615817	0.584096																													2019-04-12	60	187	no	white	normal		unknown		yes	1		moderate	200		68	55	0	no
4cdfdc8e-4e34-411c-98f1-9e2e4df51dee	0.078404	0.111104																													2018-10-11	78		no	white	normal		yes		no	0		high	200		64	50	0	yes
18b8b1ff-99e7-4661-a200-11d3b92eb2a5	0.336969	0.467766																													2019-08-14	78	216	no	white	normal		yes		yes	1		normal	200		68	46	0	no
022b5f51-055d-4a7e-98a4-13a66d3116b2	0.182022	0.110138																													2019-04-25	90		yes	white	high		yes		yes	1		high	200		76		0	no
c8d109f0-517b-4013-9668-ec378faed4a3	0.024875	0.172432																													2019-04-25			no	white	normal		unknown		no	0		normal	200		72		0	no
17be03af-7b41-47b6-833e-6cd1b2fd738d	0.047565	0.063773																													2019-04-30	80	219	no	white	normal		yes		yes	0		normal	200		74	55	0	no
55851efd-e791-4d4f-9897-6c60205997bf	0.044469	0.329197																													2019-03-14			no	white	normal		no		no	0		normal	200		76		0	no
cb49b8a2-1ecd-443a-a9f3-199a8650bab2	0.646123	0.626686																													2019-04-29	80		no	white	normal		unknown		unknown	0		unknown	200		62		0	no
f19791a7-74b2-460e-a4eb-3eae4dbc223f	0.056856	0.393895																													2019-04-30	80	201	no	white	normal		yes		yes	0		normal	200		74	55	0	no
b9dd7348-8da5-4731-b422-35d4abbd43d8	0.531762	0.441601																													2019-04-25	90		yes	white	moderate		yes		unknown	0		normal	200		74		0	no
095e428a-e19b-4b79-a55b-04947cc3fc63	0.236601	0.467652																													2018-10-13	70		no	white	normal		no		yes	1		unknown	200		73		0	no
fcc69639-61cd-4482-bfc5-25031db80088	0.210956	0.648184																													2018-04-01	68	211	no	white	normal		no		no	0		normal	200		70	64	0	no
54ddcc2f-64c1-4e61-a1c2-9a29a8e1f95e	0.155994	0.559981																													2019-04-25			no	white	normal		yes		yes	0		unknown	200		70		0	no
49346b83-8f01-45ed-91f0-5d5f5b1dcfa1	0.538488	0.365409																													2018-06-07	80	190	no	white	normal		unknown		yes	0		normal	200		71	68	0	no
1f586465-faa8-4afd-abb4-554842223f00	0.994685	0.893299																													2019-04-25			no	white	normal		unknown		no	0		unknown	200		65		0	no
925e193c-67b0-483e-a308-b1093875bc7d	0.265722																														2020-07-07			yes	"white"	moderate		unknown	0	no	0		normal	200	no	68		0	no
9987dc72-9ae3-4e64-b074-f1c0c806c3be	0.506833	0.809909																													2019-04-25			yes	white	high		no		unknown	0		unknown	200		60		0	no
32f0037e-cbd4-4488-8586-e055dacb68fb	0.270998																														2020-01-28			no	"white"	unknown		yes	0	yes	0		unknown	200	no	67		0	no
4bfed952-5514-44c2-bbe0-7873a127e99c	0.352275	0.142219																													2019-04-28	93		no	white	moderate		yes		unknown	0		unknown	200		65		0	no
11557c03-2835-4687-8ed5-4cce69734aad																															2020-01-27	98		yes	"white"	high		yes	0	yes	1		low	200	no	60		0	no
c8fdbb0f-f8e3-4abc-a87c-9e833693a141	0.81357	0.962195																													2019-05-12			yes	white	moderate		yes		yes	1		unknown	200		66		0	no
23d8fe9a-fd5f-469d-af89-f53ee008953b	0.674828	0.40582																													2018-02-01			no	asian	normal		yes		no	0		unknown	200		71		0	no
98be3f2b-0d4d-4a10-a898-57f6703b523e	0.556414	0.717807																													2019-04-25			no	white	unknown		unknown		unknown	0		unknown	200		73		0	no
969f912c-21df-4858-a4dc-73bdde6eee0e	0.478281	0.374343																													2019-12-01	82		no	white	normal		unknown		unknown	0	600	unknown	200		72		1	no
4b3e8310-8cea-4453-a9ff-b251d6bc691c	0.083834	0.516679																													2019-04-26			no	white	normal		unknown		yes	0		normal	199		64		1	no
c28a8acd-f554-411c-bbb5-ae6599af21ee	0.983686	0.934177																													2019-02-16	82		no	white	moderate		yes		yes	0		moderate	199		65		0	no
ccf047c6-f8fc-4f88-a7bb-433c05e72f0a	0.711352	0.536299																													2018-03-15	78	210	no	white	normal		yes		no	0		high	199		73	72	0	no
788f87b9-5d35-47ce-af27-7dd64d27f234	0.836844	0.761085																													2017-11-01	80	143	yes	white	normal		unknown		no	0		normal	199		67	38	0	yes
fa03184b-11ce-4dba-a248-8659bc0fbc2d	0.983704	0.90853																													2019-04-09			no	white	moderate		yes		yes	0		unknown	199		65		0	no
cf7613a2-235a-4353-bc2c-1a415699be2e	0.488092	0.125882																													2019-10-02	78	151	no	african_american	normal		no		no	0		high	199		72	72	0	no
ef004e68-5e60-430b-9d65-56668a52bc72	0.207219	0.04613																													2019-04-26	60		no	white	normal		yes		yes	0		unknown	199		70		0	no
5cdbb109-639a-4948-8bd6-4bc867d249db	0.169404	0.063214																													2019-05-22			no	white	normal		yes		yes	0		unknown	199		68		0	no
7646e72f-47cf-4ba2-891b-2975317ae7f3	0.703108	0.857001																													2019-05-26	68	140	no	white	normal		no		yes	1		normal	199		67	47	0	no
5379b0d5-10bd-4527-8d5b-d22f8db95d0f	0.188817	0.083666																													2018-09-22	72		no	white	normal		yes		yes	0		normal	198		71		0	no
6cc852c0-3544-49c8-b77c-68b0c3dce86f	0.396087	0.651404																													2018-03-04		171	no	white	normal		no		yes	1		moderate	198		72	62	0	no
1166549c-0618-409a-8c1a-53280875818f	0.993491	0.924827																													2018-04-15	80	182	no	asian,white	normal		unknown		yes	1		moderate	198		73	57	0	no
32dba863-5c3c-4bdf-b9b8-b8af7d145b88	0.333951	0.777021																													2019-09-01	80		no	white	normal		yes		yes	0		unknown	198		71		0	no
81f24fe0-67c0-4240-84dc-1942baa6108e	0.323901	0.103823																													2019-04-26		151	yes	white	normal		yes		no	0		normal	198		63	47	0	no
41b8637e-4f83-4766-be1c-f56ef0ba89eb	0.979904	0.101746																													2019-02-17			no	white	normal		unknown		yes	0		normal	198		73		0	no
733d0beb-232e-4bd5-acfc-40615ac71d35	0.735628	0.740866																													2018-11-18	75	198	no	white	high		yes		no	1		high	198		73	198	0	no
8d2c60d1-f62e-4158-b9e2-9d68d0c503b4	0.961996	0.935198																													2019-04-03	70	191	no	white	normal		yes		yes	1		moderate	198		70	54	0	no
58588654-d041-4015-84c4-7adb31df6291	0.254683	0.417186																													2019-07-26	85		yes	white	moderate		unknown		unknown	0		moderate	198		68		0	no
abbb37a8-a003-46db-84bf-0629f9fda2f4	0.693326	0.579935																													2018-12-25	84	187	no	white	moderate		unknown		unknown	0		unknown	198		69		0	no
5be17dd8-355c-430b-a190-77ba48d7aaa6	0.109925	0.364347																													2017-11-13			no	american_indian_alaska,white	normal		yes		unknown	0		unknown	197		70		0	no
48cbff97-5828-4b5e-8639-c9eafb005c2c	0.206231	0.383223																													2019-08-02	68		no	white	normal		yes		yes	0		normal	197		67		0	no
29c552c3-8f4e-4c95-95bb-dea5040e3e6c	0.845373	0.748514																													2019-03-12	70		no	white	normal		unknown		unknown	0		moderate	197		73		0	no
33bbddd8-7be4-42eb-8d43-04019674ca25	0.126836	0.001917																													2019-04-25			no	white	normal		yes		no	0		normal	197		69		0	no
0fe0eb72-fd5c-4240-911c-57a8082763e9	0.0059	0.077451																													2018-10-03	90	175	no	white	moderate		yes		yes	0		unknown	196		73		0	no
28e602b7-4d60-4d95-aec9-46e68a432d00	0.038845	0.341647																													2019-07-05	70		yes	white	moderate		unknown		unknown	1		unknown	196		73		0	no
52738a69-d02d-4ae3-aaa5-8c5ab3c9eeac	0.952297	0.700043																													2018-10-03	78	283	no	white	normal		unknown		yes	1		normal	196		71	50	0	no
647a92db-34ff-41a7-9e17-7a792db1b23d	0.186315	0.111128																													2018-10-07	80		yes	white	high		yes		yes	0		unknown	196		71		0	no
9e33c848-1cf2-41be-9ab5-531b3c8e5969	0.007745	0.039517																													2018-12-28			unknown	white	normal		unknown		unknown	0		unknown	196		67		0	no
ad057bf6-43db-452a-b5f5-de28ea370329	0.30398	0.57231																													2019-04-25			no	white	normal		yes		no	0		unknown	196		72		0	no
e10152fd-9b6d-45cd-ab43-3a4834493e28	0.081175	0.029342																													2018-09-23	85		yes	white	moderate		yes		yes	0		normal	195		68		0	no
a7cb188e-8d69-4144-962f-d07d2082264c	0.389682	0.23703																													2019-04-25			no	white	normal		unknown		no	0		unknown	195		66		0	no
6193b8c3-b530-4763-b219-d83ea836a6e1	0.605937																														2020-02-05			no	"white"	unknown		unknown	0	unknown	0	2	unknown	195	no	72		1	no
1de2dda0-0a4b-45fe-ae2d-7f7a42d1a869	0.607135	0.505455																													2019-07-13			no	white	high		yes		yes	0		moderate	195		71		0	no
bf80afa5-06a0-4678-b923-979ed6a7afc8	0.386333	0.58849																													2019-11-06			no	white	normal		unknown		yes	0		unknown	195		76		0	no
d265397e-afae-4ef2-b316-13d528955f1f	0.953839	0.848359																													2019-02-06	70	182	no	white	normal		yes		yes	0		moderate	195		61	37	0	no
5df68e87-8e10-4ae8-9a0d-a2f8a2d1092c	0.742468	0.804961																													2018-10-23			no	white	moderate		yes		yes	1		unknown	195		72		0	no
04fbbb73-9a59-4fa5-b211-ade5707d35d3	0.472434	0.361985																													2017-12-06	52		no	white	normal		yes		yes	0		moderate	195		72		0	no
2ac325af-c890-466d-bff8-da05410270b7	0.018479	0.131433																													2018-09-22			no	white	normal				no	0		normal	195		62		0	no
0503e62c-3da9-47fa-b848-157d0f2aad8a	0.148313	0.514574																													2019-04-28			no	white	normal		yes		yes	0		normal	195		67		0	no
04384730-d279-4764-9ac0-0de89c4eb808	0.70012	0.963927																													2019-04-27		152	no	white	normal		no		yes	0		normal	195		74	48	0	no
3098147e-5fe0-4d6b-a5b2-710b48b13582	0.122419	0.04469																													2017-12-17			no	white	normal		unknown		unknown	0		normal	195		73		0	no
ee84eb0d-a373-4f8b-9eff-29419bd0fb64	0.480053	0.59323																													2019-09-17			no	white	moderate		unknown		unknown	0		unknown	195		74		0	no
efeb8bc9-da74-44ae-be03-bca8731ae251	0.344958	0.083747																													2019-05-04	90	181	no	white	normal		unknown		no	0		normal	195		71	44	0	no
db85565a-2873-438c-97b1-852456684097	0.588422	0.348523																													2019-04-26	60		no	white	moderate		unknown		unknown	0		unknown	195		64		0	no
2d6bba6c-022c-4983-8af1-a80012938f23	0.220209	0.370055																													2019-04-28	76	196	no	white	normal		yes		yes	0		high	195		62	101	0	no
a385ee85-37e0-4e5a-a5ac-0237248d7915	0.711441	0.701866																													2018-11-22			no	white	normal		no		no	0		unknown	195		68		0	no
cd145f3c-0459-4edd-9aee-f7505882ccd9	0.079029	0.870607																													2019-04-26	90		yes	white	moderate		yes		no	0	12	normal	195		66		1	no
a5736ea9-e6c5-40df-abc6-afdc5e10a328	0.98732	0.878889																													2019-04-26	90		yes	white	moderate		yes		yes	1		moderate	195		70		0	no
417d7844-94bb-4b37-9bf2-0e34c8ba4ac4	0.833197	0.792738																													2017-11-01			unknown	decline	unknown		unknown		unknown	0		unknown	195		69		0	unknown
b083e6ef-7f2e-403d-84e5-cb96c6db911d	0.889641	0.576107																													2019-04-25			no	white	normal		yes		yes	0	10	unknown	195		71		1	no
6dcc7c0d-f47a-46d3-b975-7211e2f6deb8	0.700717	0.903212																													2018-02-25	90	233	yes	white	moderate		yes		no	0		high	195		72	69	0	no
1154b45a-6088-4ff0-bfff-d32bfa035a02	0.700388	0.898018																													2018-02-25	90	230	yes	white	moderate		yes		no	0		high	195		72	69	0	no
0b25d383-4c17-415f-a23e-caa1db24c05c	0.149061	0.086253																													2018-09-16	66	267	no	white	normal		yes		no	0		high	195		72	46	0	no
22cd79ad-e3c0-443d-8299-f4b54d4fdc6f	0.405912	0.147587																													2019-05-12	95		no	white	high		unknown		unknown	0		normal	195		69		0	no
39ece91b-7fe1-4333-873d-4b169be1378d	0.644377	0.306234																													2019-03-15	78		no	white	normal		yes		unknown	0		normal	195		72	62	0	no
ad680445-dac3-4116-ad3d-24d419d69e7e	0.533242																														2020-05-10	70	177	yes	"white"	normal	104	yes	0	yes	1		low	195	no	64	44	0	no
f9e6a4b1-0e5f-49e2-83b5-5594a9f63548	0.95166	0.92513																													2018-06-13	70	149	no	white	normal		yes		yes	0		normal	195		72	31	0	no
94760e50-f7a5-4279-9b9b-3a8fccdc1bee	0.9516	0.923887																													2018-06-15	70	149	no	white	normal		no		no	0		normal	195		72	31	0	no
1b4e6f13-ad60-4a63-8ff2-30c5b1d2bfab	0.211264	0.203884																													2019-11-26	78		no	white	normal		unknown		unknown	0		normal	195		73		0	no
29908ab9-cd1a-4831-b111-7429c9560f01	0.617205	0.84462																													2018-09-09			no	white	moderate		unknown		unknown	0		moderate	195		72		0	no
b268f865-6ba5-4692-b7d3-8ac164dfe1c3	0.367434	0.664963																													2018-12-23	88	240	yes	white	high		yes		yes	1		high	195		82	62	0	no
47d268c6-dcaa-46e4-a5a3-f34279f6fb2c	0.430241	0.648079																													2019-05-08			no	white	normal		yes		yes	0		unknown	195		69		0	no
09ba00ea-4d57-4735-ad4d-21975d4bbc91	0.903771	0.939448																													2018-11-22	78	158	no	white	normal		yes		no	1		normal	195		75	58	0	no
f911e827-6b06-4ec1-91a3-819e8fb81b64	0.312331	0.230823																													2019-04-26			unknown	white	unknown		unknown		unknown	0		unknown	195		74		0	no
f8913713-0019-487e-b163-548cdf4eec9e																															2020-09-28	75	180	no	"white"	normal	115	yes	0	yes	1		normal	195	yes	72	57	0	no
0778fd54-5302-45b1-8d80-a8ba105051df	0.492802																														2020-03-02	76	133	yes	"white"	moderate	80	yes	0	yes	0		normal	195	no	69	42	0	no
907719d1-a3db-40be-8364-0e1095cad292	0.102154	0.056696																													2019-03-22	78	220	no	white	normal		yes		yes	0		unknown	195		72		0	no
9e7e2968-c09b-4876-ad08-4a887f303eb4	0.248159	0.232389																													2019-01-19	80	170	yes	white	normal		yes		unknown	1		high	195		74	65	0	no
ba9070ec-6aed-48e1-ade3-00cbc5739ed4	0.074471	0.115581																													2018-03-15			no	white	normal		no		no	0		normal	195		75		0	no
85bc8dfb-f283-427d-a201-0de253a6c387	0.170432	0.019706																													2019-06-30			no	white	normal		yes		yes	0		normal	195		69		0	yes
b1d9cf6b-d3f3-4c43-a192-846c08a99130	0.598069																														2020-08-27	76	220	no	"white"	normal	143	yes	0	unknown	0		normal	195	no	69.5	40	0	no
1990e6f1-a653-478d-8155-ac549ff602c5	0.036627	0.100664																													2019-04-25			no	white	moderate		yes		yes	0		high	195		66		0	no
0e73a61d-f670-45a8-b6bd-9f68549aafeb	0.193883	0.077368																													2019-05-03	80		no	white	normal		unknown		no	0		unknown	195		70		0	no
59294def-8360-42e9-bbee-af779c40f06c	0.499708																														2019-06-17			no	white	unknown		unknown		unknown	0		unknown	195		72		0	no
bd14e5a4-f6b7-4d0b-8cba-bc5d0e7c06c4	0.800131	0.999961																													2019-02-17	60		no	african_american	normal		yes		yes	0		unknown	195		75		0	no
37b18507-8420-4c96-a605-2931c9bddb8c	0.363096	0.4804																													2019-05-25	85	188	no	white	normal		unknown		unknown	0		normal	195		65	45	0	no
8ba7a39d-61ec-4274-831c-7481f6b3f2e8	0.295795	0.351252																													2018-10-27	70		no	asian	normal		no		no	0		unknown	195		68		0	no
9b97f2d3-67a3-48ed-bfbc-d5ed3caa588e	0.132386	0.707598																													2019-03-14			no	asian	normal		yes		unknown	0		unknown	195		71		0	no
db115f9f-e529-4688-92c0-0aecdabac7d1	0.148812	0.820833																													2018-09-25			no	african_american	moderate		yes		unknown	1		normal	194		162		0	no
2e1ca8f7-5e91-47d4-a11a-da7db9108109	0.198057	0.341519																													2019-04-29			no	white	normal		no		no	0		unknown	194		67		0	no
c6dc33db-34be-4862-82ae-0665b450d56d	0.475544																														2020-02-07			no	"white"	normal		yes	0	yes	1		high	194	no	71		0	no
99efe315-744f-44e2-b57d-6f9fb62747a3	0.077325	0.183266																													2019-09-13			yes	white	high		yes		unknown	1		unknown	194		70		0	no
12b27cae-cb57-4eb5-b9ae-7f0e4fb3a461	0.31133	0.057452																													2019-04-26			no	white	normal		no		no	0		unknown	194		71		0	no
952d8da6-74e8-4bb4-8f75-9485ae441af8	0.854794	0.456366																													2018-03-15		222	no	white	normal		yes		no	0		normal	194		71	65	0	no
0fca31e7-297e-42e5-933d-ba5772a781a6	0.973411	0.965917																													2019-04-30			no	white	normal		no		no			unknown	194		73		0	no
a3227597-a9ff-48be-9b70-cb66e56e10a9	0.746146	0.649659																													2019-07-17	80		no	white	normal		yes		yes	0		unknown	194		69		0	no
121f0e3b-239b-4e5e-869d-5d1229431f27	0.061737	0.300695																													2018-08-05	72		no	white	normal		unknown		no	0		unknown	194		74		0	no
fea0a06a-ce59-4645-8ed0-4e3609552c58	0.576914	0.531311																													2019-01-06			no	white	normal		yes		no	0		normal	194		71		0	no
ee739c8d-d285-4d46-a5a8-9f0da925cfcc	0.575689	0.560406																													2019-05-29	85	184	yes	white	moderate		yes		no	1		normal	193		69	38	0	no
aab43151-2569-4e7a-9593-210c9bb4d861																															2020-03-30	82	200	unknown	"white"	normal	108	yes	0	yes	0		normal	193	no	75	79	0	no
294d5d43-455f-4800-ba46-1202efe7fdb6	0.155019	0.240307																													2019-05-04			no	white	normal		unknown		unknown	0		unknown	193		67		0	no
91fea87e-f8a2-4f2f-a8e8-88e8e234a9ff	0.556605	0.683625																													2019-03-14	78	151	no	white	normal		yes		yes	1		normal	193		66	46	0	no
e9500fcf-af86-4dc2-9989-22f4d354af7b																															2019-05-01	72	200	no	white	moderate		yes		yes	0		moderate	193		511		0	no
89081cf3-5717-4cb0-bc6c-9accfb44ec92	0.032217	0.282424																													2019-04-25	75		no	white	normal		yes		no	0		normal	193		75		0	no
edf899d4-b953-44a9-ac3f-d08c3a1a7823	0.956453	0.967369																													2019-12-02	60	180	no	white	normal		yes		yes	0		high	193		72	70	0	no
3adad30b-2d12-4ffe-89eb-3d2ef8b4ab83	0.433933	0.390974																													2019-07-22			no	white	normal		no		unknown	1		moderate	193		74		0	no
1d5e7086-ad8d-48fa-b3ff-e4ee71212ea0	0.29406	0.107532																													2019-04-28		205	no	white	normal		yes		yes	0		moderate	193		72		0	no
5be8f1db-2d56-4678-b2c2-1ce9186165b4	0.319179	0.057347																													2019-07-11			no	white	normal		yes		unknown	0		unknown	193		67		0	no
8fc90317-9dc1-447a-a0eb-e74e39e859c7	0.658811																														2020-11-18			no	"white"	low		yes	0	yes	0		unknown	192	no	65		0	no
2ef66eb4-a46b-4dfb-95e9-72b7e255c1ac	0.823109	0.47777																													2018-04-05	80	194	no	white	normal		yes		yes	0		moderate	192		68	48	0	no
c47dd157-8b98-4ef0-973c-c25bd4ed656a	0.293154	0.2704																													2019-06-28			no	white	unknown		yes		yes	0		unknown	192		70		0	no
513402f3-3b0c-4600-ae9b-7bc2ba7a2679	0.332086	0.14354																													2019-09-16	90		yes	white	high		yes		yes	0		moderate	192		71		0	no
5ec3d47b-2050-46cf-aec2-dd4970331109	0.615362	0.057892																													2019-05-03			no	white	unknown		yes		yes	0		unknown	192		67		0	no
8500293a-4d54-4fbb-a25f-ff296a3c8393	0.116297	0.105395																													2019-07-05			no	white	normal		no		no	0		unknown	192		74		0	no
7c5ec8ef-f55e-47a8-826f-21255b015768	0.014543	0.306965																													2019-07-06			no	white	normal		unknown		unknown	0	300	unknown	191		70		1	no
b2f656e3-dd07-4ad4-91ab-61c62104443a	0.574359	0.178951																													2019-07-16			no	white	normal		unknown		unknown	0		unknown	191		73		0	no
0fec1f02-9b6d-4420-bfb4-91cec4a84b60	0.192347																														2020-01-16			no	"white"	normal		unknown	0	unknown	0		unknown	191	no	67		0	no
591ce4eb-95a6-4359-a16b-0927c0f6b047	0.384709	0.528559																													2018-04-15	85	159	no	white	moderate		no		yes	0		moderate	190		72	40	0	no
07fc1a5b-5d04-4958-b020-4aad9977bbc1																															2019-07-10	80	212	no	decline	normal		yes		yes	0	10	unknown	190		72		1	no
0dd2650b-89d0-4daf-a9bf-5b2210d894d4	0.025069	0.389097																													2019-04-28	65		no	white	normal		yes		yes	0		normal	190		70		0	no
cfec491e-e4e6-4a59-9897-0a29b59fd2c1	0.015102	0.09567																													2019-05-29	80		no	white	moderate		yes		yes	0		unknown	190		73		0	no
981923e6-57c2-4052-a178-3a17ea35e1c7	0.857557	0.813575																													2019-05-20	70	190	yes	white	normal		yes		yes	0		unknown	190		72		0	no
6c99d003-aad0-4407-8a2b-701f6a908f6d	0.990594																														2020-08-22			no	"white"	normal		no	0	no	0		unknown	190	no	69		0	no
938e5ba2-10ce-440b-ae44-6f395df91c46	0.475101	0.17085																													2019-04-27	75	200	no	white	moderate		unknown		unknown	0		unknown	190		77		0	no
09b7b907-e2ca-457b-bd47-cb2e583d4b34	0.433212	0.605906																													2018-03-01	70		no	white	normal		no		yes	0		unknown	190		73		0	no
bbd2c5d4-65b9-4495-97ea-c3cedc2878a9	0.595983	0.101388																													2018-04-12			yes	white	high		yes		yes	1		normal	190		73		0	no
31e9c7f0-42fc-40ea-9a08-9dabf7e12177	0.47213	0.387545																													2019-05-10	80		no	white	normal		unknown		yes	0		unknown	190		70		0	no
1a47dc9b-d812-4e3e-bfa1-a21d6ed9915e	0.963578	0.760658																													2018-02-28	85	178	yes	white	high		yes		no	0		normal	190		70	47	0	no
e6f64891-518a-4142-a0c4-84bbffdcfde4	0.010393	0.520966																													2019-04-27	70	240	no	white	normal		yes		unknown	1		high	190		69	92	0	no
742e82d7-9ee8-44e9-a696-912132330acf	0.933465	0.648416																													2019-07-25	75	219	no	white	moderate		yes		yes	0		moderate	190		73	39	0	no
92fae6ba-552a-4cd6-8fc7-3fada9ee00e8	0.822378	0.865162																													2019-08-10	80	110	no	white	normal		no		no	1		normal	190		71		0	no
a4d81b26-40cf-49e6-b1a1-991d30503dde	0.047844	0.158651																													2019-04-26	78	176	no	white	normal		unknown		unknown	0		normal	190		72	59	0	no
8880f489-a5e2-4eba-9166-cc34336b30c7	0.356843																														2020-04-04	80	104.32	no	"white"	normal		yes	0	yes	0		normal	190	no	66	40	0	no
3c0dccfe-ae52-46cf-9f79-b0c2cd54ea9f	0.183735	0.59226																													2017-11-01	70		no	white	normal		unknown		no	0		unknown	190		74		0	no
7a720db3-6e84-407f-bac7-5b8830e2d7fd	0.41372																														2020-03-07			unknown	"white"	moderate		unknown	0	yes	0		unknown	190	unknown	68		0	no
db49c91c-0777-4e86-a4df-52a2d2d9d2a1	0.041351	0.047602																													2018-09-26			no	white	normal		no		no	0		normal	190		72		0	no
d4cfb96c-0de0-4494-9369-84d244570101	0.154617	0.003591																													2019-04-26		298	no	white	normal		yes		yes	1		high	190		66	188	0	no
8e865cd6-0cb1-460e-aab9-2d4992fff05b	0.79049	0.35511																													2018-05-21	74		yes	white	normal		no		unknown	1		unknown	190		65		0	no
badf6ce2-1d0a-4536-af07-44218bd13d2c																															2019-04-25	74		no	white	normal		no		no	0		unknown	190		65		0	no
3ec0c5a9-6c50-4c18-866b-b8c4ae126740	0.1347	0.312584																													2019-04-29			no	white	normal		yes		yes	0		normal	190		73		0	no
6aba310b-b7fa-402a-82ff-2ea8fd5f1970	0.196096	0.053829																													2019-04-25	87	133	no	white	moderate		unknown		unknown	0		normal	190		60	49	0	no
0c641bc0-17be-4d8f-b3f7-a1f4cc28dc16	0.228387	0.230113																													2019-04-25	85	156	no	white	moderate		yes		yes	0		normal	190		72	51	0	no
0425edd0-56df-46ee-a981-5046dc72498e	0.936533	0.6661																													2018-08-28	83	170	no	white	moderate		yes		yes	1		moderate	190		64	49	0	no
3955cb9f-0322-49cf-ab53-dbe74c2c7d6e	0.743519	0.426079																													2019-04-27			no	white	normal		yes		yes	0		unknown	190		64		0	no
5730854a-9b1e-49ad-a418-88182ed5147d	0.030838	0.181124																													2018-02-25			no	white	unknown		unknown		no	0		unknown	190		71		0	no
66b21990-aaec-480f-b3f2-7e0f08de6f96	0.963685	0.666893																													2018-04-01	75	223	no	white	normal		yes		yes	0		normal	190		74	44	0	no
bff7d54a-3a03-47e6-83e5-33925d5a4b64	0.219085																														2020-05-05	90		yes	"white"	moderate		yes	0	yes	0		unknown	190	no	66		0	no
aae7430d-3049-4bef-a615-814b30abe53b	0.483697																														2020-01-30			no	"white"	normal		yes	0	yes	0		normal	190	no	67		0	no
15a4a227-2a02-4d5d-b1c4-cc41f00d010f	0.207212	0.238771																													2019-05-15	79		no	white	normal		no		no	0		normal	190		69		0	no
9b927987-f1a3-4cf2-920a-4b38eb5e1ae3	0.98557	0.708201																													2019-04-25			no	white	high		yes		unknown	0		unknown	190		74		0	no
78e3a13e-8b2e-4e0b-b1b7-e3b13f692e27	0.031597	0.211486																													2019-07-04	75		no	white	normal		no		no	0		unknown	190		69		0	no
60428747-5a71-447b-a9d7-bdfb0100d5fc	0.961594																														2020-01-12	90		yes	"white"	high		yes	0	yes	1		moderate	190	yes	68.5		0	no
f27fa686-6b64-40c0-ab2e-4f471e70a0d4	0.10586	0.043707																													2019-04-25	60		no	white	normal		no		no	0		normal	190		74		0	no
34464d1b-a517-4e0f-b2e6-a24192299f40	0.820394	0.998052																													2019-04-04	80	222	no	american_indian_alaska,african_american,white	moderate		yes		yes	0		high	190		72	73	0	no
357b2d97-273b-4cd7-b63a-8768125c90f6	0.463081	0.70712																													2017-11-08	80	235	no	white	normal		yes		yes	1		high	190		63	90	0	no
85824bf3-6bf6-4911-b333-bfafe30d6552	0.087421	0.172496																													2019-04-26			no	white	unknown		unknown		no	0		unknown	190		74		0	no
de541ca8-154b-47d0-9147-ac1740a5ae4b	0.988606	0.929397																													2019-10-24			no	white	moderate		unknown		yes	0		unknown	190		71		0	no
9a6d1de1-d3ec-4d81-820b-65d61986fb8e	0.30714	0.661966																													2018-10-22	80	200	no	white	normal		unknown		yes	0		high	190		72		0	no
34f4a095-0bf0-43aa-aa5d-440e6179e096	0.72763	0.657614																													2019-01-05			no	white	moderate		no		no	0		unknown	190		71		0	no
1f96d1b8-3ba3-4444-8c53-0064bd73050c	0.468274	0.792677																													2019-05-16	70		no	white	normal		yes		yes	0		unknown	190		63		0	no
9adaf70a-ac14-4697-b787-b3387e843e0c	0.885543	0.72726																													2018-12-09		229	no	white	normal		no		no	0		normal	190		70	55	0	no
94fbb374-765d-4541-ac7d-18306ad33f8b	0.522375	0.738052																													2019-05-15			yes	white	moderate		yes		yes	1		moderate	190		66		0	no
804f7d3e-7338-4849-9941-5a10c112e1bf	0.51765	0.865247																													2019-05-17	77	160	no	white	normal		yes		yes	0		normal	190		72	63	0	no
14581fe7-a003-41a2-bf69-d0788a0a2236	0.213799	0.157822																													2017-10-30	61		no	white	normal		yes		unknown	0	28	unknown	190		71		1	no
b3657220-b4c5-4647-94f4-51169ce3f89f	0.642741	0.952038																													2019-05-15	82		yes	white	high		yes		yes	0		unknown	190		61		0	no
65ebcbbf-f2b2-4d23-80d9-72b56f7a2a5e	0.309711																														2019-12-08	70	140	no	white	high		no		yes	1		moderate	190		70	38	0	no
80f4ce3c-3a16-4017-b10f-b4cfffe6bed8	0.349342	0.753967																													2019-04-25			no	white	high		yes		yes	0		unknown	190		72		0	no
01ffdecf-fc11-47e1-aed1-e9968d78e929	0.765677	0.441342																													2019-04-26			no	white	unknown		yes		yes			unknown	190		68		0	no
f0254d99-2d97-4401-8b5e-cb39492c76a0	0.334102	0.413176																													2019-05-03	70		no	white	normal		yes		unknown	0		normal	189		69		0	no
2aa8e62e-8456-45cf-83f4-c76bf262afbe	0.007071	0.364014																													2019-03-29			no	white	unknown		yes		yes	0		unknown	189		64		0	no
fd7a3bcb-a066-4392-8745-e58e8c1b3bd3	0.121042	0.333548																													2019-04-27			no	white	normal		yes		yes	0		normal	189		63		0	no
0e9dc9ef-82bb-41a7-b034-945c429b31f5	0.487261	0.180853																													2019-02-28			no	white	normal		yes		yes	0		unknown	189		72		0	no
2a448d45-5eeb-4c96-b63c-99036589a848	0.5449	0.48772																													2018-07-15	75	245	no	white	normal		yes		yes	0		normal	189		68	44	0	no
21bc6074-d164-47fb-a060-5928d65aa046	0.411884	0.534878																													2019-08-11	80	180	no	white	normal		yes		unknown	1		moderate	189		71	50	0	no
ef3dda2e-7fed-4542-8fa7-e09ddfa980fb	0.21325	0.553231																													2019-04-27	62	144	no	white	normal		unknown		no	0		normal	188		72	43	0	no
e613dc6d-2c8b-463c-990e-f5940bf2117c	0.307474	0.685308																													2018-09-03	80	184	yes	asian	moderate		yes		no	0		high	188		72	43	0	no
e3f3592f-c6d6-40e6-8914-85f80835dea9	0.809103	0.490339																													2019-05-09			no	white	unknown		unknown		yes	0		unknown	188		69		0	no
600acc87-6711-4271-a81e-ed9d96b7df49	0.985215	0.811807																													2018-06-10	80		yes	white	moderate		yes		yes	1		high	188		66		0	no
27367f87-75ac-4ec9-be31-af33136304b0	0.95977	0.600747																													2018-08-15		190	no	white	normal		no		yes	1		normal	188		74	49	0	no
9b9c9987-30a0-4abe-9372-c75a17a2c15c																															2018-12-29			no	white	normal		yes		yes	0		unknown	188		60		0	no
5cd56372-9b2f-47ce-b7cc-b7026463804f	0.587499	0.50241																													2019-04-21	80		yes	white	high		no		unknown	1		unknown	188		70		0	no
74bef54f-1392-4eb5-9ca1-644b8a06f6e8	0.099428	0.115403																													2018-11-03	65		no	white	normal		yes		yes	0	100	moderate	188		66		1	no
08485673-7ff5-47cf-9966-9dda8bf1270a	0.375153	0.73648																													2017-10-05	80		no	white	normal		no		no	0		high	188		73		0	no
245bee78-a07b-4151-9d84-116ac8a12e4f	0.274643	0.964142																													2019-05-09	80	205	no	pacific_islander,white	normal		yes		yes	0		moderate	188		68	46	0	no
f6cd5aae-3cb2-43ba-903a-bafa1da110ad	0.221871																														2019-12-08	70	190	no	american_indian_alaska,african_american,white	normal		yes		unknown	0		unknown	188		70		0	no
c6141f6e-a1b6-433f-9f0c-68581eb9aac0	0.064816	0.047578																													2018-10-16			no	white	unknown		unknown		no	0		unknown	188		73		0	no
172f3e4f-896f-4dbf-a755-86364ac30e5f	0.062535	0.465113																													2019-07-03	85		yes	white	moderate		yes		yes	0		high	187		67		0	no
14290170-f524-4c69-9863-4e8edfcfc953	0.555542																														2020-10-03	76		no	"white"	normal		no	0	yes	1		unknown	187	no	71		0	no
c0d88154-0a08-4dfe-96e4-2a34b15e96d5	0.31569	0.151343																													2019-05-08			no	white	normal		no		yes	0		normal	187		71		0	no
c1772183-14bd-4e73-b6de-dcd4d4192915	0.83386	0.591061																													2018-05-23	80	173	no	white	moderate		yes		yes	1		high	187		69	173	0	no
b2af486e-c567-440f-acef-20991b3d75dd	0.081277	0.10011																													2019-05-30			no	white	normal		unknown		unknown	0		unknown	187		70		0	no
b5e9bff5-ce68-4b90-a296-ae28be9caeb7	0.971847	0.672166																													2019-04-30			no	white	normal		yes		yes	0	20	unknown	187		60		1	no
298161d2-ee97-4def-8160-b007cbfd428d	0.402783	0.554082																													2018-11-11			no	american_indian_alaska,white	moderate		yes		yes	0		high	187		72		0	no
4b2aad4f-e409-4bcb-af67-0ced492676f5	0.065297	0.613407																													2018-09-18	70	164	no	white	normal		yes		yes	0		normal	187		70	42	0	no
25c1479c-31ef-4fdd-83f2-9588882d5d81	0.61921	0.391773																													2019-10-11	76	223	no	white	normal		yes		yes	0		normal	186		68	100	0	no
4d7526d2-983b-455e-af0f-2f048b7d9beb	0.549065	0.186721																													2019-04-27	90	200	yes	white	high		unknown		unknown	0		normal	186		64	45	0	no
bdaab298-8919-48f2-b803-1f426e95e98c	0.696163	0.752912																													2019-04-30	75		no	white	normal		unknown		unknown	0		unknown	186		67		0	no
646dc220-e80f-4ec2-886c-52c97a7c300e	0.983949	0.980045																													2019-05-01			no	white	normal		unknown		unknown			normal	186		73		0	no
60c0bf79-137b-4792-acfc-f4c66496091f	0.90875	0.673022																													2019-03-18	75		no	white	normal		yes		yes	0		moderate	186		70		0	no
5275b0ed-344e-4690-9c82-0801ed1ff6d3	0.628297	0.160903																													2018-05-08	75	190	yes	white	high		yes		yes	1		unknown	185		70		0	no
a1856219-685b-438b-80de-4bbfc8aa82d3	0.526169	0.338213																													2019-05-18		153	no	white	normal		no		no	0		normal	185		75	53	0	no
f18ad12b-21f4-47e4-be3c-6d762d3b277f	0.229618	0.256502																													2019-04-19	75	108	yes	white	normal		unknown		yes	1		normal	185		63	57	0	no
59eacdbc-97ab-41bb-96b2-6a57442fe8ef	0.352565	0.500527																													2019-07-27	60		no	white	normal		yes		yes	0		unknown	185		67		0	no
66e4e9b5-aec5-4011-a482-66d2de7cf9b7	0.985102	0.985992																													2019-04-29			no	white	normal		yes		yes	0		normal	185		64		0	no
0430eb4c-77b7-4f93-be7c-42320c7ee7bb																															2019-12-12	70	232	no	white	normal		yes		yes	0		high	185		71	232	0	no
1c720aa3-4247-458b-bdab-e0d5c65f7973	0.542745	0.077996																													2018-04-23	90		yes	asian,white	moderate		yes		unknown	0		unknown	185		73		0	no
7aba0a95-cfed-4da9-889f-8dd9aa5081c5	0.290146	0.610005																													2018-03-17	77		no	white	normal		unknown		yes	0		unknown	185		72		0	no
f1391100-ffa4-4f71-90d4-f2467b2e212e	0.406755	0.065392																													2019-04-26	82		yes	white	high		yes		yes	1		moderate	185		66		0	no
6cdf0192-f8c7-4068-add2-079fa6e174f5	0.013651	0.177368																													2019-07-08			no	white	unknown		unknown		no	0		unknown	185		71		0	no
b16bea5b-c6cf-4156-b9c2-b4369112c4ec	0.005595	0.399919																													2019-04-07			no	white	unknown		yes		unknown	0		unknown	185		64		0	no
da851068-c04d-4e60-afa2-430c85b9a425	0.916941	0.561849																													2019-04-25			no	white	normal		yes		yes	0		normal	185		71		0	no
5624cbf4-05ec-4841-815a-9bc06d5ab497	0.993773	0.933064																													2018-04-02			no	white	normal		yes		yes	1		high	185		70		0	no
9cfd86eb-cb27-4c55-83eb-e4911cc42f6c	0.330119	0.726909																													2019-06-09	79	200	no	asian	normal		no		yes	1		normal	185		68	47	0	no
d550569c-48b3-4ff5-a936-a858aef67e6f	0.093644	0.256627																													2019-11-01	90	234	yes	white	moderate		yes		yes	0		unknown	185		65		0	no
a7782e83-6172-4a6f-80f0-43a0f9de39f8	0.243478	0.23121																													2019-07-08			no	white	moderate		yes		yes	1		unknown	185		69		0	no
6bf73068-7949-443a-bbd5-bc699713e5bd	0.017089	0.142587																													2019-04-25	70		no	white	normal		yes		yes	0		unknown	185		70		0	no
b16991ae-9294-4cd5-9fae-1f1aba57d05c	0.027259	0.057436																													2019-05-04			no	white	unknown		unknown		unknown	0		unknown	185		72		0	no
44f96c00-b96a-4a91-9315-167f7f5aaeaf	0.230899	0.40223																													2019-04-03	65		yes	white	normal		yes		yes	1		unknown	185		67		0	yes
42370593-a78e-4120-9df3-b15f7d534d47																															2019-05-29	75	180	yes	white	moderate		yes		yes	1		moderate	185		72		0	no
e1d61bbe-5141-472a-804f-e60a3456c2eb	0.014975	0.037255																													2019-04-26	70		no	white	normal		yes		yes	0		unknown	185		65		0	no
457fd1a0-1d7b-4307-89f3-ad6ec034e082	0.233303	0.433034																													2019-08-04	75	243	no	white	normal		yes		yes	0		high	185		70	56	0	no
46de9299-57e3-44c3-8092-b063733bcf4f	0.014334	0.193994																													2018-02-11	72	158	no	white	normal		yes		no	0		normal	185		68	40	0	no
53d5e680-b267-4b64-aeb7-716ff3be8824	0.175918	0.25976																													2019-10-23	90		no	white	moderate		yes		yes	0		moderate	185		70	236	0	unknown
87578b8f-6757-4f5c-af7f-f1dbe35da141	0.196914	0.322954																													2019-04-26	90	244	yes	white	moderate		yes		yes	1	15	moderate	185		69	60	1	no
7077e586-1b0d-487b-8358-36e7be1090ac	0.202041	0.018827																													2018-11-29			no	american_indian_alaska,asian,white	normal		unknown		unknown	0	1	unknown	185		72		1	no
344e7e53-9ce1-44b4-8438-cb281e3be6d7	0.691773	0.183068																													2019-04-25	85		no	white	normal		unknown		unknown	0		unknown	185		66		0	no
74b48419-fef8-4668-a0de-59645f1b2ac9	0.056463	0.146854																													2019-05-14			no	white	unknown		unknown		unknown	0		unknown	185		70		0	no
0ccea1a0-4d3d-4cb5-ae7a-253cecfd9b3a	0.545937																														2020-01-13	68	132	no	"white"	normal	53	yes	0	yes	0		normal	185	no	74	64	0	no
28ed0151-3481-4900-bd24-ffba252b30e8	0.012829	0.015437																													2019-04-29	68	175	yes	asian,white	normal		no		yes	1		normal	185		68	59	0	no
88c06389-d6f9-4f3d-bcc6-7b415bbcd956	0.724345	0.689802																													2018-06-14	75		no	white	normal		yes		unknown	0		normal	185		74	29	0	no
24ff2030-9015-4245-a91a-0bd7819c55c7	0.415551	0.062048																													2019-09-02	82	186	yes	white	moderate		yes		unknown	1		moderate	185		83	43	0	no
c822a1ca-cc03-4b6a-9c43-1515cc60ed5b	0.939788	0.979994																													2019-08-28	72		yes	white	normal		yes		yes	1		unknown	185		66		0	no
edb7591d-72ad-46c3-b8dd-daadea6ab097	0.609433	0.950374																													2019-04-26	60	211	no	white	normal		yes		yes	0		normal	185		67		0	no
cfb66e70-a94b-4116-9ecf-5ad67c9692bb	0.90097	0.497681																													2019-08-11	59	251	no	asian	normal		no		yes	0		high	185		71	53	0	no
50fae25a-c418-4033-a1cf-6b4864a1f9c8	0.741211	0.909316																													2017-09-29			no	white	normal		unknown		unknown	0		unknown	185		75		0	no
d6ff7559-1a86-4412-b38d-fcd01ba103d2	0.88293																														2020-07-23			unknown	"white"	unknown		yes	0	yes	0		unknown	185	no	69		0	no
56e8ca75-5e2b-4df3-bff8-5f333d8ff852	0.199204	0.687906																													2018-12-15			no	white	high		yes		yes	0		unknown	185		70		0	no
[truncated: 1,801 more rows]
[truncated: 58 more columns]

## Sheet: STable 2 - Data Dictionary
Identifier	Definition
Record ID	Study participant ID
Score_2	163-SNP CAD PRS
Score _1	57-SNP CAD PRS
score_no_version	57-SNP CAD PRS
Date_6mo_Survey	Date of Follow-up Survey
CADFollowUpSurveyTask.OtherCADQuestion	Have you had coronary artery bypass surgery, stenting, or angiography? (yes, no, not sure) (introduced at update)
CADFollowUpSurveyTask.BloodPressureMedicationChangeQuestion	After receiving your coronary artery disease genetic risk score, did you make any changes to your use of medication used to treat high blood pressure? (Began or increased use of medication, Stopped or decreased use of medication, No change in medication use)
CADFollowUpSurveyTask.TotalLDLCholesterol	What is your LDL cholesterol level? (High, Moderate, Normal, Low, Don’t Know)
CADFollowUpSurveyTask.BloodPressureMedicationQuestion	Are you currently taking medication or have you previously taken medication for high blood pressure? (yes, no, not sure)
CADFollowUpSurveyTask.WeightQuestion	What is your weight in pounds? (quantitative response)
CADFollowUpSurveyTask.Statin	Are you currently taking or have you previously taken a statin (Statins are a type of medication used to treat high cholesterol)? (yes, no)
CADFollowUpSurveyTask.CigarettesQuestion	Approximately, how many cigarettes in the past month? (quantitative response)
CADFollowUpSurveyTask.TotalHDLCholesterol	What is your HDL cholesterol level? (High, Moderate, Normal, Low, Don’t Know)
CADFollowUpSurveyTask.ActivityQuestion	In the past month, how many days did you perform moderate-intensity physical activity for at least 10 minutes? /n Examples are dancing, brisk walking, or gardening (quantitative response)
CADFollowUpSurveyTask.StrokeQuestion	Have you had a stroke or transient ischemic attack? (yes, no) (added in update)
CADFollowUpSurveyTask.DiastolicBloodPressureQuestion	What is your diastolic blood pressure? /n This is the second number of your blood pressure reading (skip if unknown) (quantitative response)
CADFollowUpSurveyTask.HeartAttackQuestion	Have you had a heart attack? (yes, no) (added in update)
CADFollowUpSurveyTask.DiabetiesQuestion	Have you been diagnosed with diabetes? (yes, no)
CADFollowUpSurveyTask.BloodPressureQuestion	What is your blood pressure? (High, Moderate, Normal, Low, Don’t Know)
CADFollowUpSurveyTask.TotalCholesterol	What is your total cholesterol level? (High, Moderate, Normal, Low, Don’t Know)
CADFollowUpSurveyTask.PreciseTotalCholesterol	What is your total cholesterol level? (quantitative response)
CADFollowUpSurveyTask.AdditionalCADTestingQuestion	After receiving your coronary artery disease genetic risk score, did you seek out any additional testing for coronary artery disease risk? /n Examples are coronary artery calcium testing, angiography, stress tests, etc. (yes/no/not sure)
CADFollowUpSurveyTask.Medications	Are you currently taking or have you previously taken any medication, other than a statin, used to treat high cholesterol? (yes, no)
CADFollowUpSurveyTask.StatinMedicationChangeQuestion	After receiving your coronary artery disease genetic risk score, did you make any changes to your use of statins (used to treat high cholesterol)? (Began or increased use of statins, Stopped or decreased use of statins, No change in statin use)
CADFollowUpSurveyTask.CholesterolMedicationChangeQuestion	After receiving your coronary artery disease genetic risk score, did you make any changes to your use medications, other than statins, used to treat high cholesterol? (Began or increased use of statins, Stopped or decreased use of statins, No change in statin use)
CADFollowUpSurveyTask.SmokingQuestion	Have you smoked any cigarettes in the past month? (yes, no)
CADFollowUpSurveyTask.VigorousActivityQuestion	In the past month, how many days did you perform vigorous-intensity physical activity for at least 10 minutes? /n Examples are running, fast cycling, or heavy shoveling (quantitative response)
CADFollowUpSurveyTask.PreciseTotalLDLCholesterol	What is your LDL cholesterol level? (quantitative)
CADFollowUpSurveyTask.Physician	Did you meet with a physician to discuss your coronary artery disease risk score? (yes, no)
CADFollowUpSurveyTask.SystolicBloodPressureQuestion	What is your systolic blood pressure? /n This is the first number of your blood pressure reading (skip if unknown) (quantitative)
CADFollowUpSurveyTask.PreciseTotalHDLCholesterol	What is your HDL cholesterol level? (quantitative response)
PhenoDate	Date of Baseline Survey
PhenotypeSurveyTask.DiastolicBloodPressureQuestion	What is your diastolic blood pressure? /n This is the second number of your blood pressure reading (skip if unknown) (quantitative response)
PhenotypeSurveyTask.PreciseTotalCholesterol	What is your total cholesterol level? (quantitative response)
PhenotypeSurveyTask.BloodPressureMedicationQuestion	Are you currently taking medication or have you previously taken medication for high blood pressure? (yes, no, not sure)
PhenotypeSurveyTask.RacialQuestion	Would you describe yourself as: /n Select all that apply. (American Indian or Alaska Native, Asian, Black or African American, Native Hawaiian or Other Pacific Islander, White, Decline to state)
PhenotypeSurveyTask.BloodPressureQuestion	What is your blood pressure? (High, Moderate, Normal, Low, Don’t Know)
PhenotypeSurveyTask.PreciseTotalLDLCholesterol	What is your LDL cholesterol level? (quantitative)
PhenotypeSurveyTask.RelativeBloodPressureQuestion	Have any of your first- or second-degree relatives taken any medications to treat high blood pressure? (yes, no, not sure)
PhenotypeSurveyTask.StrokeQuestion	Have you had a stroke or transient ischemic attack? (yes, no) (introduced at update)
PhenotypeSurveyTask.RelativeStatinQuestion	Have any of your first- or second-degree relatives taken any medications (statins or other medications) to treat high cholesterol? /n First Degree Relatives are parents, siblings, or children. Second Degree Relatives are blood-related grandparents, grandchildren, aunts, uncles, nephews, or nieces. (yes, no, not sure)
PhenotypeSurveyTask.Statin	Are you currently taking or have you previously taken a statin (Statins are a type of medication used to treat high cholesterol)? (yes, no)
PhenotypeSurveyTask.CigarettesQuestion	Approximately, how many cigarettes in the past month? (quantitative response)
PhenotypeSurveyTask.TotalHDLCholesterol	What is your HDL cholesterol level? (High, Moderate, Normal, Low, Don’t Know)
PhenotypeSurveyTask.WeightQuestion	What is your weight in pounds? (quantitative response)
PhenotypeSurveyTask.OtherCADQuestion	Have you had coronary artery bypass surgery, stenting, or angiography? (yes, no, not sure) (introduced at update)
PhenotypeSurveyTask.HeightQuestion	What is your height in inches? (quantitative response)
PhenotypeSurveyTask.PreciseTotalHDLCholesterol	What is your HDL cholesterol level? (quantitative response)
PhenotypeSurveyTask.SmokingQuestion	Have you smoked any cigarettes in the past month? (yes, no)
PhenotypeSurveyTask.DiabetiesQuestion	Have you been diagnosed with diabetes? (yes, no)
PhenotypeSurveyTask.RelativeDiabetesQuestion	Have any of your first- or second-degree relatives taken any medications to treat diabetes? (yes, no, not sure)
PhenotypeSurveyTask.HeartAttackQuestion	Have you had a heart attack? (yes, no) (introduced at update)
PhenotypeSurveyTask.SystolicBloodPressureQuestion	What is your systolic blood pressure? /n This is the first number of your blood pressure reading (skip if unknown) (quantitative)
PhenotypeSurveyTask.AncestryQuestion	v1 iOS ancestry missing
PhenotypeSurveyTask.Medications	Are you currently taking or have you previously taken any medication, other than a statin, used to treat high cholesterol? (yes, no)
PhenotypeSurveyTask.RelativeHeartAttackQuestion	Have any of your first- or second-degree relatives had a heart attack? (yes, no, not sure)
PhenotypeSurveyTask.EthnicityQuestion	Would you describe yourself as: Hispanic or Latino, Neither, Decline to state
PhenotypeSurveyTask.ActivityQuestion	In the past month, how many days did you perform moderate-intensity physical activity for at least 10 minutes? /n Examples are dancing, brisk walking, or gardening (quantitative response)
PhenotypeSurveyTask.SexQuestion	What is your biological sex? (Male, Female)
PhenotypeSurveyTask.AgeQuestion	What is your age? (quantitative response)
PhenotypeSurveyTask.HealthyDietQuestion	Would you consider yourself as adhering to a healthy diet? /n A healthy diet is defined as a diet that contains 4 of the following 5 factors: ·At least 4.5 cups of fruits or vegetables per day ·At least two 3.5-oz servings of fiber rich whole grains per day ·Less than 1500 mg of sodium per day ·Less than 450 Calories of sugar-sweetened beverages per week (yes, no)
PhenotypeSurveyTask.TotalLDLCholesterol	What is your LDL cholesterol level? (High, Moderate, Normal, Low, Don’t Know)
PhenotypeSurveyTask.TotalCholesterol	What is your total cholesterol level? (High, Moderate, Normal, Low, Don’t Know)
Post_CAD_Date	Date of Psychosocial Survey
PostCADResultsSurveyTask.OverallRiskAssessment	My chances of developing Coronary Artery Disease are high. (likert score) ("getting" changed to "developing" at update)
PostCADResultsSurveyTask.Finance	Coronary Artery Disease can have serious financial consequences. (likert score)
PostCADResultsSurveyTask.Statin	Now that you know your coronary artery disease genetic risk score, do you intend to make any changes to your use of statins? (statins are a type of medication used to treat high cholesterol). (Begin or increase use of statins, Stop or decrease use of statins, No change in statin use)
PostCADResultsSurveyTask.Seriousness	Coronary Artery Disease is a serious condition. (likert score)
PostCADResultsSurveyTask.RiskAssessment	My chances of getting Coronary Artery Disease are high. (likert score) (replaced with PostCADResultsSurveyTask.OverallRiskAssessment on update)
PostCADResultsSurveyTask.Worry	I worry a lot about developing Coronary Artery Disease. (likert score) ("getting" replaced with "developing" at update)
PostCADResultsSurveyTask.PhysicalHealth	My physical health makes it more likely that I will get Coronary Artery Disease. (likert score) (replaced with PostCADResultsSurveyTask.ClinicalRiskAssessment at update)
PostCADResultsSurveyTask.LifeStyleRisk	My lifestyle choices make it more likely that I will get develop Coronary Artery Disease. (likert score) (introduced at update)
PostCADResultsSurveyTask.Risk	I am at risk of getting Coronary Artery Disease. (likert score) (eliminated in update)
PostCADResultsSurveyTask.OtherAffect	Coronary Artery Disease can strongly affect the way others see me. (likert score)
PostCADResultsSurveyTask.Impact	Coronary Artery Disease can have major consequences on my life. (likert score) (changed to PostCADResultsSurveyTask.Consequences on update)
PostCADResultsSurveyTask.Physician	Now that you know your coronary artery disease genetic risk score, do you intend to meet with a physician to discuss these results? (yes, no)
PostCADResultsSurveyTask.Consequences	Coronary Artery Disease can have major life consequences. (likert score) (introduced at update)
PostCADResultsSurveyTask.GeneticRiskAssessment	My genetics make it more likely that I will develop Coronary Artery Disease. (likert score) (introduced at update)
PostCADResultsSurveyTask.ClinicalRiskAssessment	My current physical health makes it more likely that I will develop Coronary Artery Disease. (likert score) (introduced at update)
PostCADResultsSurveyTask.SelfEfficacy	I am able to reduce my risk for developing Coronary Artery Disease. (likert score) (introduced at update)
PostCADResultsSurveyTask.Comprehension	I understand my risk for developing Coronary Artery Disease. (likert score) (introduced at update)
PostCADResultsSurveyTask.Difficulty	Coronary Artery Disease can cause difficulties for those who are close to me. (likert score)
RCap_physician	Did you meet with a physician to discuss your coronary artery disease risk score? (yes, no)
RCap_statinmedicationchange	After receiving your coronary artery disease genetic risk score, did you make any changes to your use of statins (used to treat high cholesterol)? (Began or increased use of statins, Stopped or decreased use of statins, No change in statin use)
RCap_cholesterolmedicationchange	After receiving your coronary artery disease genetic risk score, did you make any changes to your use medications, other than statins, used to treat high cholesterol? (Began or increased use of statins, Stopped or decreased use of statins, No change in statin use)
RCap_bloodpressuremedication	After receiving your coronary artery disease genetic risk score, did you make any changes to your use of medication used to treat high blood pressure? (Began or increased use of medication, Stopped or decreased use of medication, No change in medication use)
RCap_additionalcadtesting	After receiving your coronary artery disease genetic risk score, did you seek out any additional testing for coronary artery disease risk? /n Examples are coronary artery calcium testing, angiography, stress tests, etc. (yes/no/not sure)
RCap_weightquestion	What is your weight in pounds? (quantitative response)
RCap_totalcholesterol	What is your total cholesterol level? (High, Moderate, Normal, Low, Don’t Know)
RCap_precisetotalcholesterol	What is your total cholesterol level? (quantitative response)
RCap_totalhdlcholesterol	What is your HDL cholesterol level? (High, Moderate, Normal, Low, Don’t Know)
RCap_precisetotalhdlcholesterol	What is your HDL cholesterol level? (quantitative response)
RCap_totalldlcholesterol	What is your LDL cholesterol level? (High, Moderate, Normal, Low, Don’t Know)
RCap_precisetotalldlcholesterol	What is your LDL cholesterol level? (quantitative)
RCap_statin	Are you currently taking or have you previously taken a statin (Statins are a type of medication used to treat high cholesterol)? (yes, no)
RCap_medications	Are you currently taking or have you previously taken any medication, other than a statin, used to treat high cholesterol? (yes, no)
RCap_bloodpressurequestion	What is your blood pressure? (High, Moderate, Normal, Low, Don’t Know)
RCap_systolicbloodpressure	What is your systolic blood pressure? /n This is the first number of your blood pressure reading (skip if unknown) (quantitative)
RCap_diastolicbloodpressure	What is your diastolic blood pressure? /n This is the second number of your blood pressure reading (skip if unknown) (quantitative response)
RCap_bloodpressuremeds	Are you currently taking medication or have you previously taken medication for high blood pressure? (yes, no, not sure)
RCap_diabetes	Have you been diagnosed with diabetes? (yes, no)
RCap_smoking	Have you smoked any cigarettes in the past month? (yes, no)
RCap_cigarettesquestion	Approximately, how many cigarettes in the past month? (quantitative response)
RCap_activityquestion	In the past month, how many days did you perform moderate-intensity physical activity for at least 10 minutes? /n Examples are dancing, brisk walking, or gardening (quantitative response)
RCap_vigorousactivityquestion	In the past month, how many days did you perform vigorous-intensity physical activity for at least 10 minutes? /n Examples are running, fast cycling, or heavy shoveling (quantitative response)
RCap_heartattack	Have you had a heart attack? (yes, no)
RCap_stroke	Have you had a stroke or transient ischemic attack? (yes, no)
RCap_othercad	Have you had coronary artery bypass surgery, stenting, or angiography? (yes, no, not sure)

## Sheet: STable 3 - Psychosocial Respons
Statement	n	High Genetic Risk - Average Likert Score	Average Genetic Risk - Average Likert Score	Low Genetic Risk - Average Likert Score	Standardized Effect Size	P-value
My chances of developing Coronary Artery Disease are high.	low=69, avg=165, high=73	4.18 ± 0.13	3.13 ± 0.09	2.39 ± 0.14	0.63	8.8e-14
Coronary Artery Disease can have serious financial consequences.	low=239, avg=571, high=225	4.52 ± 0.05	4.4 ± 0.04	4.55 ± 0.05	0.018	0.7
Coronary Artery Disease is a serious condition.	low=239, avg=571, high=225	4.65 ± 0.07	4.58 ± 0.04	4.65 ± 0.06	0.014	0.76
My chances of getting Coronary Artery Disease are high.	low=170, avg=406, high=152	3.86 ± 0.09	2.96 ± 0.06	2.25 ± 0.09	0.58	<1e-16
I worry a lot about developing Coronary Artery Disease.	low=239, avg=571, high=224	3.09 ± 0.08	2.68 ± 0.05	2.44 ± 0.08	0.25	7.38227e-08
My physical health makes it more likely that I will get Coronary Artery Disease.	low=170, avg=406, high=152	2.8 ± 0.12	2.69 ± 0.07	2.43 ± 0.1	0.13	0.02
My lifestyle choices make it more likely that I will get develop Coronary Artery Disease.	low=69, avg=165, high=73	2.88 ± 0.17	2.76 ± 0.1	2.54 ± 0.16	0.12	0.14
I am at risk of getting Coronary Artery Disease.	low=170, avg=406, high=152	4.15 ± 0.08	3.53 ± 0.06	2.84 ± 0.1	0.49	1.11022e-16
Coronary Artery Disease can strongly affect the way others see me.	low=239, avg=571, high=224	3.5 ± 0.07	3.48 ± 0.05	3.62 ± 0.07	0.08	0.05
Coronary Artery Disease can have consequences on my life.	low=3, avg=12, high=2	5 ± 0	4.42 ± 0.32	5 ± 0	N/A	N/A
Coronary Artery Disease can have major life consequences.	low=239, avg=571, high=225	4.78 ± 0.05	4.66 ± 0.04	4.66 ± 0.06	0.077	0.11
My genetics make it more likely that I will get Coronary Artery Disease.	low=69, avg=165, high=73	4.23 ± 0.12	3.33 ± 0.09	2.48 ± 0.16	0.61	3.07532e-13
My current physical health makes it more likely that I will develop Coronary Artery Disease.	low=69, avg=165, high=72	3.01 ± 0.16	2.77 ± 0.1	2.45 ± 0.16	0.21	0.01
I am able to reduce my risk for developing Coronary Artery Disease.	low=69, avg=165, high=72	4.36 ± 0.08	4.36 ± 0.06	4.32 ± 0.1	0.11	0.89
I understand my risk for developing Coronary Artery Disease.	low=69, avg=165, high=73	4.16 ± 0.11	3.98 ± 0.07	4.1 ± 0.11	0.055	0.51
Coronary Artery Disease can cause difficulties for those who are close to me.	low=239, avg=571, high=225	4.66 ± 0.05	4.42 ± 0.04	4.54 ± 0.05	0.02	0.11

## Sheet: STable 4 - CAD PRS weights
Table S1: Components of PRSCAD
chr	bp	rs_number	effect_allele	noneffect_allele	weight
1	2252205	rs36096196	T	C	0.04188
1	3325912	rs2493298	A	C	0.04419
1	38461319	rs61776719	A	C	0.03961
1	55496039	rs11206510	T	C	0.06272
1	56962821	rs17114036	A	G	0.08092
1	109822166	rs599839	A	G	0.09452
1	115753482	rs11806316	G	A	0.01443
1	151762308	rs11810571	G	C	0.05836
1	154422067	rs4845625	T	C	0.03713
1	169094459	rs1892094	C	T	0.02013
1	200646073	rs6700559	C	T	0.02183
1	201872264	rs2820315	T	C	0.04256
1	210468999	rs60154123	T	C	0.03833
1	222823529	rs17465637	C	A	0.07029
1	230845794	rs699	G	A	0.03221
2	21286057	rs515135	C	T	0.05052
2	44073881	rs6544713	T	C	0.05446
2	45891708	rs616381	A	G	0.02642
2	85809989	rs1561198	T	C	0.05517
2	145801461	rs2252641	C	T	0.02864
2	164957251	rs12999907	A	G	0.04416
2	188196469	rs840616	C	T	0.02933
2	203745885	rs6725887	C	T	0.11632
2	216304384	rs1250229	T	C	0.0694
2	218683154	rs2571445	A	G	0.02995
2	227100698	rs2972146	T	G	0.0472
2	233633460	rs1801251	A	G	0.03937
2	238223955	rs11677932	G	A	0.03177
3	14928077	rs748431	G	T	0.04094
3	46688562	rs7633770	A	G	0.01154
3	48193515	rs7617773	T	C	0.0207
3	49448566	rs7623687	A	C	0.07155
3	124472592	rs142230236	G	C	0.0643
3	132257961	rs10512861	G	T	0.02254
3	136069472	rs667920	T	G	0.0279
3	138119952	rs2306374	C	T	0.06757
3	153839866	rs12493885	C	G	0.07094
3	156852592	rs4266144	G	C	0.02737
3	172115902	rs12897	G	A	0.03748
4	3449652	rs16844401	A	G	0.0526
4	57838583	rs17087335	T	G	0.05324
4	77416627	rs12500824	A	G	0.02376
4	81181072	rs10857147	T	A	0.05404
4	82587050	rs11099493	A	G	0.03931
4	96117371	rs3775058	A	T	0.0371
4	120901336	rs11723436	G	A	0.04456
4	146782837	rs35879803	C	A	0.04428
4	156635309	rs7692387	G	A	0.03779
4	169687725	rs7696431	T	G	0.03676
5	9556694	rs1508798	T	C	0.03892
5	55860781	rs3936511	G	A	0.05237
5	121413208	rs1800449	T	C	0.05609
5	131667353	rs273909	G	A	0.05313
5	131867702	rs2706399	G	A	0.01213
5	142516897	rs246600	T	C	0.02788
6	1617143	rs9501744	C	T	0.06431
6	12927544	rs12526453	C	G	0.0907
6	22591154	rs7757111	A	C	0.04905
6	31888367	rs3130683	T	C	0.07703
6	35034800	rs17609940	G	C	0.02868
6	36638636	rs1321309	A	G	0.02069
6	39174922	rs10947789	T	C	0.03666
6	43758873	rs6905288	A	G	0.03901
6	57160572	rs9367716	G	T	0.02291
6	82612271	rs4613862	A	C	0.03252
6	126717064	rs1591805	A	G	0.03391
6	134214525	rs12190287	C	G	0.05691
6	150997401	rs17080091	C	T	0.04819
6	160961137	rs3798220	C	T	0.39847
6	161143608	rs4252120	T	C	0.03793
7	1937261	rs10267593	G	A	0.02485
7	6486067	rs7797644	C	T	0.04005
7	12261911	rs11509880	A	G	0.0362
7	19036775	rs2023938	C	T	0.0772
7	45077978	rs2107732	G	A	0.03871
7	107244545	rs10953541	C	T	0.02691
7	117332914	rs975722	G	A	0.01638
7	129663496	rs11556924	C	T	0.067
7	139757136	rs10237377	G	T	0.03411
7	150690176	rs3918226	T	C	0.12529
8	18286997	rs6997340	T	C	0.02636
8	19813180	rs264	G	A	0.0592
8	22033615	rs6984210	G	C	0.07249
8	106565414	rs10093110	G	A	0.02655
8	126490972	rs2954029	A	T	0.06039
9	22125503	rs1333049	C	G	0.15498
9	110517794	rs944172	C	T	0.03543
9	113169775	rs111245230	C	T	0.10937
9	124420173	rs885150	C	T	0.04275
9	136154168	rs579459	C	T	0.06583
10	12303813	rs61848342	C	T	0.02819
10	30335122	rs2505083	C	T	0.05751
10	44775824	rs1746048	C	T	0.06838
10	82251514	rs17680741	T	C	0.03855
10	91002927	rs1412444	T	C	0.06357
10	104719096	rs12413409	G	A	0.06823
10	105693644	rs4918072	A	G	0.02946
10	124237612	rs4752700	G	A	0.03576
11	9751196	rs10840293	A	G	0.04868
11	10745394	rs11042937	T	G	0.01063
11	13301548	rs1351525	T	A	0.04646
11	43696917	rs7116641	G	T	0.03005
11	65391317	rs12801636	G	A	0.04328
11	75274150	rs590121	T	G	0.0273
11	100624599	rs7947761	G	A	0.03526
11	103660567	rs974819	T	C	0.05633
11	116648917	rs964184	G	C	0.05083
12	7178711	ss1388031308	T	C	0.04852
12	20220033	rs10841443	G	C	0.0433
12	54513915	rs11170820	G	C	0.08884
12	57527283	rs11172113	C	T	0.03564
12	95355541	rs7306455	G	A	0.0424
12	111884608	rs3184504	T	C	0.05806
12	118265441	rs11830157	G	T	0.02682
12	121416988	rs2244608	G	A	0.05127
12	124427306	rs11057401	T	A	0.04352
12	125307053	rs11057830	A	G	0.06864
13	28973621	rs9319428	A	G	0.04292
13	33058333	rs9591012	G	A	0.0378
13	110960712	rs4773144	G	A	0.03725
13	113631780	rs1317507	A	C	0.02666
14	58794001	rs2145598	G	A	0.01936
14	75601737	rs12435391	G	A	0.03918
14	94838142	rs112635299	G	T	0.16266
14	100133942	rs2895811	C	T	0.04142
15	65024204	rs6494488	A	G	0.03393
15	67455630	rs56062135	C	T	0.07054
15	79089111	rs3825807	A	G	0.06238
15	89574218	rs8042271	G	A	0.0827
15	91416550	rs17514846	A	C	0.05747
15	96146414	rs17581137	A	C	0.04154
16	56995236	rs1800775	C	A	0.04099
16	72130815	rs1050362	A	C	0.02942
16	75387533	rs3851738	C	G	0.04144
16	81906423	rs7199941	A	G	0.0284
16	83045790	rs7500448	A	G	0.05905
17	2126504	rs216172	C	G	0.03661
17	17543722	rs12936587	G	A	0.02609
17	27941886	rs13723	G	A	0.0351
17	30033514	rs76954792	T	C	0.03839
17	40257163	rs2074158	C	T	0.04224
17	45013271	rs17608766	C	T	0.04381
17	46988597	rs46522	T	C	0.03266
17	59030129	rs1988961	C	T	0.06174
17	62387091	rs1867624	T	C	0.03358
18	47229717	rs9964304	C	A	0.03461
18	57838401	rs663129	A	G	0.04002
19	8429323	rs116843064	G	A	0.15908
19	11163601	rs1122608	G	T	0.0611
19	17855763	rs73015714	G	C	0.04913
19	32882020	rs12976411	A	T	0.03729
19	41852979	rs2288873	A	G	0.0435
19	45395619	rs2075650	G	A	0.07327
19	46190268	rs1964272	G	A	0.04413
20	33764554	rs867186	A	G	0.05719
20	39924279	rs6102343	A	G	0.04004
20	44586023	rs3827066	T	C	0.03841
20	57714025	rs260020	T	C	0.05373
21	30533076	rs2832227	G	A	0.04756
21	35599128	rs9982601	T	C	0.09235
22	24662171	rs5760293	T	G	0.14524
